# Supplementary material for: Third birth intention of the working women with two existing children in Hainan Island, China: The impact of fertility costs and utility
Source: Heliyon. 2024 Jul 2;10(13):e33939. doi: 10.1016/j.heliyon.2024.e33939 (PMC11282997; doi:10.1016/j.heliyon.2024.e33939)
Supplement: Multimedia component 2 [file mmc2.xls]

## Sheet: Sheet1
N	time	age	race	place	education	job	Q6	Q7	Q8	Q9	Q10	Q11	Q12	Q13	Q14	Q15	Q16	Q17	Q18	Q19	Q20	Q21	Q22	Q23	Q24	Q25	Q26	Q27	Q28	Q29	Q30	Q31	Q32	Q33	Q34	Q35	Q36	Q37	Q38	Q39	Q40	Q41	Q42	Q43	Q44	income	economy	health	Q48
294	97秒	32	2	1	2	2	2	2	2	3	4	3	3	3	3	2	2	3	3	3	3	3	3	3	3	3	2	4	3	4	4	4	4	3	4	3	4	3	3	3	3	3	3	3	3	4	2	4	3
16	977秒	37	1	2	2	1	4	4	2	2	2	1	1	2	2	2	1	4	2	1	2	2	2	1	1	2	2	3	3	3	3	3	3	4	4	2	2	2	2	2	4	2	3	3	5	2	3	3	2
10	968秒	37	1	2	1	9	3	3	2	2	2	3	5	5	2	2	1	2	3	2	1	3	3	2	2	3	3	3	2	2	3	2	2	3	3	2	2	2	2	2	2	1	3	2	3	1	3	2	1
310	963秒	34	1	1	4	5	3	4	1	2	3	3	2	1	1	2	4	4	4	2	2	3	2	2	2	3	4	3	3	2	4	3	1	4	3	2	4	2	4	2	1	1	3	3	2	3	3	4	2
290	95秒	32	3	1	4	3	2	2	1	1	1	3	3	4	3	3	2	3	3	2	3	3	3	3	2	3	3	2	3	3	3	3	3	2	2	3	2	3	1	2	3	3	3	3	3	3	4	2	2
564	95秒	30	1	1	4	3	1	1	4	2	2	4	1	1	1	1	1	1	1	1	1	2	1	1	1	1	1	1	1	1	1	1	1	1	1	1	1	1	1	1	1	1	1	1	1	2	1	1	1
5	958秒	29	1	2	2	6	3	4	1	3	3	3	3	3	3	2	4	4	4	4	2	2	2	4	4	4	5	3	3	2	3	2	5	5	3	1	3	4	2	1	1	1	1	1	2	2	3	3	1
5	958秒	43	1	2	1	2	3	4	2	2	2	2	2	2	2	2	3	2	4	3	2	3	4	2	1	1	3	3	3	2	2	3	3	3	2	2	2	2	4	2	1	1	2	3	4	1	4	3	3
895	956秒	44	2	1	2	9	3	4	1	3	2	1	2	2	3	2	2	3	3	4	4	4	4	4	4	4	4	3	3	3	4	3	3	4	4	2	4	4	4	3	4	3	5	3	5	2	4	2	3
4	956秒	31	1	1	3	1	3	4	2	2	2	1	1	1	1	1	1	1	1	1	1	1	1	1	3	4	4	3	3	3	3	3	3	2	2	2	4	5	5	1	1	1	1	3	5	1	3	3	3
15	945秒	38	2	2	1	2	3	4	1	2	2	1	1	1	1	1	4	4	4	4	4	5	5	5	4	4	4	3	3	3	3	3	3	3	2	2	4	4	1	1	2	1	1	3	5	1	5	3	3
201	91秒	20	1	1	1	1	1	1	1	1	1	1	1	1	1	1	1	1	1	1	1	1	1	1	1	1	1	1	1	1	1	1	1	1	1	1	1	1	1	1	1	1	1	1	1	1	1	1	1
333	91秒	32	3	2	3	4	3	3	2	2	3	3	2	3	3	2	2	2	4	3	3	4	4	2	3	3	2	3	3	3	4	3	3	3	3	3	3	3	3	4	4	3	2	1	3	3	3	3	2
343	91秒	23	2	2	5	1	1	1	1	1	1	1	1	1	1	1	1	2	2	4	3	2	4	2	3	2	3	2	2	2	2	2	2	2	5	4	4	3	2	1	2	1	1	5	4	4	3	3	3
356	915秒	32	1	1	4	4	2	2	1	2	1	4	1	1	2	2	2	1	2	1	2	1	1	2	2	1	3	4	5	3	4	2	4	4	4	1	2	5	5	4	2	1	4	3	5	2	3	3	2
213	90秒	28	1	1	4	4	1	1	4	2	2	3	2	2	2	2	2	2	2	2	1	2	2	2	2	2	2	2	2	2	2	2	2	2	2	2	2	2	2	2	2	2	2	1	1	2	3	2	2
335	90秒	24	1	1	4	4	1	1	4	2	2	2	1	1	1	1	1	1	1	1	1	1	1	1	1	1	1	1	1	1	1	1	1	1	1	1	1	1	1	1	1	1	1	1	1	1	1	1	1
338	90秒	32	2	2	3	4	2	3	2	3	2	2	3	2	2	4	3	2	2	2	2	1	2	3	3	3	3	3	4	3	2	3	3	2	3	3	3	3	3	3	3	3	3	4	3	3	3	2	2
108	90秒	33	4	1	4	4	2	3	1	2	2	1	1	1	1	1	1	1	1	1	1	1	1	1	1	1	1	1	1	1	1	1	2	1	1	1	1	1	1	1	1	1	1	1	2	6	4	2	2
758	892秒	33	1	1	1	1	3	3	2	2	3	4	1	1	1	1	2	4	4	5	4	5	5	4	2	4	4	3	2	1	1	1	2	4	4	1	2	2	2	1	1	1	1	1	2	2	3	3	3
271	88秒	26	1	1	4	9	1	1	4	1	1	3	1	1	1	1	1	1	1	2	1	1	1	1	1	1	1	1	1	1	1	1	1	1	1	1	1	1	1	1	1	2	1	1	1	1	1	1	1
692	886秒	32	1	1	4	3	2	2	1	2	2	2	4	2	2	4	3	3	3	4	4	4	4	4	3	3	5	5	4	2	3	3	3	2	2	2	4	4	4	2	2	2	3	2	2	4	3	3	1
236	87秒	36	1	1	4	7	2	3	2	2	2	2	1	1	1	1	1	1	1	1	1	1	1	1	1	1	1	1	1	1	1	1	1	1	1	1	1	1	1	1	1	1	1	2	1	5	1	2	3
237	87秒	25	2	2	3	8	3	3	2	4	2	3	2	4	3	3	2	4	2	5	3	3	3	4	2	3	2	4	1	3	2	3	1	3	3	3	4	2	4	3	3	2	4	2	3	1	3	2	2
312	87秒	32	1	2	2	3	2	3	2	3	2	1	2	3	3	3	3	2	3	3	2	3	3	3	3	3	2	3	3	3	3	3	3	2	3	3	3	3	3	4	3	3	4	4	3	2	3	2	2
699	875秒	35	1	1	1	4	3	2	1	2	2	1	1	1	1	1	1	1	1	1	1	1	1	2	1	3	4	3	4	4	5	3	3	3	2	2	4	4	2	2	3	2	3	4	5	2	3	2	1
365	874秒	30	1	1	4	6	3	3	2	3	3	2	1	2	1	3	3	4	3	3	4	2	2	4	2	2	1	3	3	2	2	2	2	3	2	2	2	4	4	1	1	1	1	1	2	3	3	2	1
536	872秒	45	1	1	2	3	2	2	1	3	1	3	3	2	4	4	4	2	4	4	2	2	4	2	1	2	4	3	4	2	4	4	2	2	2	1	2	4	2	2	2	1	1	2	4	5	3	2	3
15	871秒	48	1	2	1	1	3	4	3	2	2	4	5	5	1	1	1	3	3	3	1	5	5	3	1	4	1	5	5	5	1	5	5	5	1	1	5	5	5	1	5	5	2	2	3	3	3	1	3
687	846秒	38	1	1	3	9	3	2	1	2	2	1	1	1	1	1	1	5	5	4	4	5	5	3	3	3	4	3	3	3	3	3	3	3	2	2	3	4	2	2	2	2	1	1	5	6	3	1	2
756	841秒	47	1	2	3	4	3	4	1	2	2	2	1	2	1	1	3	4	3	3	3	4	4	3	3	3	3	4	3	3	3	2	3	2	2	2	3	1	1	1	1	1	1	2	5	3	3	3	3
568	840秒	32	1	2	4	1	4	4	2	3	3	4	1	1	1	4	1	3	1	1	1	1	4	1	1	4	3	1	1	1	1	1	1	1	1	1	4	3	3	1	1	1	2	2	3	1	3	3	3
20	840秒	40	1	2	1	7	3	4	1	2	2	2	1	1	2	2	4	4	4	4	2	4	2	2	4	4	4	5	4	4	4	4	4	2	1	1	4	4	4	2	2	1	2	2	4	1	3	2	2
22	837秒	30	1	2	2	2	2	3	2	2	2	1	3	3	4	3	4	4	3	4	4	3	3	4	4	2	2	2	3	2	2	2	2	2	2	2	2	2	3	1	2	1	3	3	3	2	3	3	1
419	826秒	37	1	1	4	6	3	4	2	2	2	1	2	2	3	2	3	4	3	5	4	2	4	4	2	3	4	2	4	5	5	3	4	3	2	2	3	4	2	1	2	1	1	1	5	4	3	2	1
942	826秒	40	1	1	4	6	3	2	1	2	2	2	1	1	1	5	1	4	3	3	1	3	4	2	2	4	2	1	1	1	1	1	1	1	5	1	1	3	4	1	1	1	1	2	4	5	3	3	2
91	826秒	38	1	1	4	7	3	4	1	3	3	3	2	2	3	4	4	5	4	4	3	2	3	2	4	5	5	3	3	2	2	3	3	2	5	1	1	5	5	1	1	1	1	1	2	6	3	2	3
755	822秒	37	1	1	4	4	3	4	2	3	2	2	1	1	2	2	2	2	2	2	2	2	1	1	1	1	1	3	3	3	2	2	1	1	1	2	2	2	4	1	1	1	2	2	3	5	3	2	3
336	81秒	32	3	2	3	3	3	3	3	4	2	2	3	2	2	3	2	3	3	4	2	2	3	3	3	3	3	3	4	3	2	3	3	3	4	2	3	4	3	4	3	2	2	2	3	3	4	3	2
31	818秒	30	1	2	2	9	2	2	1	2	2	3	1	1	1	1	2	2	2	1	1	4	2	1	5	5	4	4	2	2	4	2	2	2	2	2	4	2	2	1	1	2	2	3	2	2	3	2	3
742	815秒	34	1	1	2	1	3	4	2	2	2	2	1	1	1	1	4	4	4	4	2	4	5	2	2	2	4	4	4	4	4	4	4	2	2	1	4	2	2	2	2	2	3	3	5	1	4	3	3
10	813秒	37	1	1	4	4	2	2	1	1	1	2	1	1	1	1	1	1	1	1	1	1	1	1	1	1	1	1	1	1	2	2	2	1	2	2	3	4	4	3	3	3	2	3	4	5	3	4	3
378	807秒	26	1	1	4	4	1	1	4	5	5	4	1	1	1	1	1	1	1	1	1	1	1	1	1	2	4	3	4	2	3	2	4	2	4	3	4	5	5	3	5	3	2	3	4	2	3	4	3
862	804秒	45	1	1	4	4	3	4	2	2	2	1	1	1	3	1	1	4	1	3	1	1	4	1	4	1	4	4	1	1	1	1	1	1	1	1	4	1	1	1	1	1	1	1	5	1	3	3	3
13	800秒	49	1	2	1	9	3	2	1	2	2	1	1	1	4	4	4	4	3	1	1	4	2	4	1	1	4	4	3	3	3	2	4	4	4	1	4	4	4	1	4	1	5	2	4	1	4	2	3
911	799秒	30	1	1	5	3	1	1	4	2	2	4	1	1	1	1	1	1	1	2	1	2	2	2	1	4	4	3	3	3	3	2	2	2	3	2	3	4	2	2	2	2	1	1	2	2	4	1	3
17	795秒	44	1	2	1	1	3	4	3	2	2	4	1	1	1	1	5	5	5	5	5	5	4	4	5	5	4	4	5	5	1	1	1	1	1	1	1	2	2	2	1	1	1	1	3	3	3	1	3
29	791秒	32	1	1	4	7	2	2	1	2	1	2	1	1	1	1	1	1	3	2	1	2	1	1	2	4	5	4	4	4	4	3	3	4	4	2	3	4	4	1	2	1	2	2	3	4	3	2	3
11	791秒	22	1	1	3	6	2	2	1	2	2	2	1	1	2	2	1	3	4	3	2	5	4	1	1	1	1	5	3	4	4	3	3	3	2	2	3	3	4	3	3	2	2	3	2	1	3	3	1
287	78秒	32	1	1	2	2	2	1	2	3	3	3	3	2	2	3	2	4	3	3	3	3	3	2	2	2	2	2	2	2	2	1	2	2	3	3	2	2	2	2	3	3	3	2	1	3	3	4	2
323	78秒	32	3	2	1	2	2	3	3	3	2	3	3	3	2	3	3	2	3	4	3	4	3	3	3	2	2	4	2	3	3	3	3	4	2	3	2	3	3	2	2	4	2	2	2	2	1	4	2
558	785秒	45	1	1	4	3	2	2	1	2	1	3	2	2	3	3	3	4	4	4	4	3	4	3	4	3	4	3	3	3	4	3	3	1	1	1	2	3	2	2	2	2	2	2	3	2	3	2	3
313	776秒	37	1	1	5	5	3	4	1	2	2	2	1	1	1	1	2	4	4	4	2	2	4	1	2	2	3	1	2	2	3	3	3	3	2	2	4	5	5	2	1	1	2	3	4	3	3	3	1
319	776秒	34	1	1	4	5	2	2	1	2	1	1	2	2	1	1	2	2	2	4	2	2	2	1	2	4	4	3	3	3	3	3	3	3	3	2	4	4	4	4	1	1	2	2	4	4	4	2	1
616	776秒	28	2	1	3	1	2	2	1	2	1	3	1	1	1	1	1	1	1	1	1	1	2	1	1	1	4	3	5	5	5	4	3	5	1	2	5	5	4	2	2	2	3	3	3	3	3	2	3
5	776秒	36	1	1	4	4	2	3	2	2	1	2	2	2	2	2	1	2	3	3	2	2	3	2	2	5	2	3	3	3	3	3	3	3	3	3	3	4	2	2	2	2	1	1	2	2	3	2	3
10	769秒	40	2	1	4	3	3	4	2	3	3	1	3	3	4	4	4	4	4	4	4	4	4	1	2	2	4	4	4	4	4	3	3	3	3	1	2	2	1	1	1	1	3	3	4	1	3	3	2
9	761秒	38	4	1	1	9	4	4	2	2	3	3	3	2	2	2	2	2	3	3	2	3	4	2	2	2	2	3	3	4	4	2	4	2	2	2	4	4	4	2	2	2	2	3	5	1	3	2	3
529	756秒	38	1	1	4	4	3	3	2	2	2	4	1	1	1	1	1	1	2	2	3	1	1	1	1	4	4	5	5	3	5	3	3	5	4	1	3	4	5	2	2	1	1	3	5	3	5	3	2
625	74秒	33	1	1	1	1	1	1	1	1	1	2	1	2	2	2	2	2	2	1	4	3	3	2	3	2	3	3	3	2	2	1	1	1	2	3	2	3	1	1	1	1	1	1	1	3	1	2	1
709	745秒	49	1	1	2	4	2	2	1	2	2	3	1	1	1	4	1	2	4	3	2	3	3	3	3	4	4	1	2	1	1	1	2	4	4	2	2	4	2	1	1	1	1	3	5	1	3	3	2
308	73秒	32	2	1	3	3	2	2	3	3	2	3	3	3	3	2	3	3	3	3	4	4	3	3	3	3	3	2	4	3	2	1	2	3	3	2	2	3	3	3	4	3	2	2	1	3	2	4	1
593	737秒	48	1	1	4	9	2	3	2	2	1	1	3	3	3	3	3	3	4	3	3	3	3	3	3	3	3	2	2	3	2	3	3	2	2	2	3	1	3	4	2	1	1	1	5	2	3	3	3
768	735秒	33	1	1	3	1	1	1	4	2	2	2	1	1	1	2	2	2	3	3	2	2	2	1	2	1	1	4	3	3	3	3	3	2	2	3	2	4	4	1	2	1	1	2	1	3	3	2	3
885	735秒	40	1	1	3	3	3	4	2	2	2	1	1	1	1	1	1	1	3	1	1	1	1	1	1	1	1	3	3	3	3	3	3	3	4	4	4	4	2	1	1	1	3	3	5	2	3	2	3
239	72秒	36	1	1	4	2	3	2	1	2	1	1	3	2	2	2	2	3	3	2	2	4	4	1	4	2	2	2	2	1	1	1	2	1	2	3	4	2	1	1	3	3	2	2	2	4	2	2	3
311	723秒	39	1	1	3	7	3	4	2	2	2	1	1	1	1	1	1	1	2	2	1	2	2	2	4	4	3	4	4	5	4	3	3	4	4	2	4	5	4	2	3	2	4	5	5	5	4	3	2
301	71秒	32	1	1	3	3	2	3	3	3	3	2	4	3	3	3	3	2	3	4	3	3	3	2	2	3	3	3	3	2	3	3	3	3	3	4	3	3	3	3	2	3	3	3	3	3	3	3	3
304	71秒	31	1	1	1	1	1	1	1	1	1	1	1	1	4	5	5	3	3	3	3	3	3	2	2	3	3	2	2	2	2	2	1	1	1	2	2	2	2	2	2	1	1	2	4	1	3	3	2
334	71秒	32	2	2	3	3	3	3	3	2	4	3	2	4	2	3	4	3	3	2	2	3	3	3	2	3	3	4	3	3	3	3	3	3	3	2	3	3	3	3	3	2	2	3	2	3	4	3	2
610	717秒	30	1	1	4	1	2	2	1	2	1	1	1	1	1	1	1	1	1	1	1	1	1	1	1	1	1	5	5	5	5	5	5	5	5	5	5	5	1	2	1	1	1	2	5	5	3	4	1
78	708秒	34	1	1	1	1	2	3	2	1	1	1	2	2	2	1	1	2	2	1	2	1	2	1	2	2	3	2	2	3	3	2	3	4	5	5	5	4	4	2	3	2	4	5	5	1	3	2	3
2	706秒	42	1	1	2	7	3	4	2	2	2	3	1	1	4	4	4	4	4	4	4	4	4	1	4	4	4	2	1	1	1	1	1	1	1	1	1	4	4	2	1	1	1	1	3	3	2	2	2
11	703秒	43	1	1	1	7	3	3	2	2	2	2	2	2	2	4	4	4	4	5	4	5	5	5	5	5	5	4	4	2	2	2	2	2	2	1	4	4	4	1	1	1	2	3	4	1	3	4	2
251	69秒	25	1	1	3	8	1	2	2	1	1	1	1	2	2	1	1	1	3	1	1	2	2	1	1	1	2	3	3	3	2	1	1	3	2	3	2	1	1	1	2	3	2	2	2	4	2	2	1
280	69秒	36	1	1	2	2	2	1	1	1	1	3	3	3	2	3	3	3	3	2	2	3	3	3	3	3	3	3	2	3	3	3	3	3	2	3	2	2	3	3	3	2	3	3	3	3	3	3	2
299	69秒	32	1	1	2	3	2	3	3	3	3	3	3	3	3	2	2	3	3	3	3	3	3	3	2	3	4	3	3	3	2	4	3	3	4	3	3	3	3	3	3	3	3	2	2	3	2	2	2
330	69秒	32	2	1	2	3	3	3	2	2	2	2	2	3	3	3	3	2	2	3	3	3	4	4	3	2	3	3	3	3	3	3	3	3	3	2	3	4	3	4	3	2	4	3	3	3	4	4	3
13	694秒	28	1	1	4	7	2	2	1	1	1	1	1	1	1	1	1	1	1	1	1	1	1	1	1	2	1	4	4	4	5	4	4	4	4	1	4	2	4	5	3	2	3	3	5	1	4	3	3
795	68秒	36	1	1	4	5	4	3	2	3	3	2	3	2	2	2	1	1	2	3	3	3	3	2	4	3	4	3	3	2	3	2	3	3	2	5	3	4	5	3	3	2	3	3	2	2	3	3	2
12	687秒	47	1	1	2	6	3	2	1	2	2	4	1	1	1	1	4	4	1	1	1	1	1	1	1	4	4	4	4	4	4	4	1	3	1	1	1	1	1	1	1	1	1	1	5	1	4	1	2
769	684秒	42	1	1	1	1	4	4	1	2	2	4	2	1	2	2	4	4	4	4	4	4	4	4	2	4	4	3	3	2	2	2	2	2	4	4	1	3	4	2	1	1	1	1	5	1	3	3	1
481	681秒	43	1	1	2	3	2	3	2	2	1	2	2	2	3	2	4	3	3	3	3	3	2	2	3	3	3	3	2	2	2	2	2	2	2	4	4	3	4	2	2	2	1	1	5	1	3	3	3
17	680秒	34	1	1	3	1	3	4	2	2	2	2	1	1	1	1	2	2	1	1	1	1	1	1	2	2	2	3	3	2	3	2	2	3	2	1	2	2	3	1	1	2	2	3	5	3	3	3	2
240	67秒	25	1	1	3	7	2	3	2	4	3	2	1	2	4	1	4	4	3	4	2	5	1	1	3	4	2	5	3	2	3	3	3	1	2	5	4	4	3	1	3	1	2	2	4	3	2	4	2
250	67秒	35	1	2	3	7	2	3	3	2	1	1	2	2	1	3	3	2	4	1	2	3	2	2	1	2	1	4	3	3	4	2	3	2	1	1	1	2	3	4	3	3	1	1	4	6	1	4	3
254	67秒	35	1	2	2	4	2	2	1	2	1	3	2	2	2	1	3	1	1	1	1	2	1	2	2	2	1	1	1	1	3	2	1	1	1	1	1	3	3	2	2	3	3	3	4	2	2	3	2
256	67秒	35	1	1	2	2	3	2	3	2	4	1	3	3	2	3	3	3	4	2	3	4	2	2	2	4	2	2	1	3	2	2	1	2	1	1	2	2	1	3	3	2	2	2	1	3	3	3	3
293	67秒	36	2	1	2	2	2	2	2	2	2	2	2	1	3	3	3	2	2	3	3	3	2	2	2	3	2	3	4	3	2	2	2	2	2	2	3	3	2	3	3	3	3	4	4	3	2	2	2
658	679秒	49	1	1	4	4	3	4	1	2	3	2	4	4	3	2	4	5	5	5	4	1	2	1	1	5	5	2	3	1	2	2	2	3	1	2	3	2	2	1	2	1	2	3	4	4	3	3	3
24	679秒	30	1	1	3	4	3	3	2	2	2	1	1	1	1	1	1	3	2	2	1	1	1	1	1	3	4	3	3	2	3	3	3	3	2	1	3	4	2	1	1	1	2	2	4	3	3	2	1
41	673秒	36	1	1	4	4	2	2	1	2	1	4	1	1	1	1	1	1	1	1	1	1	1	2	3	4	4	3	3	3	3	3	4	2	1	2	3	5	4	3	2	1	3	3	5	6	3	3	3
5	673秒	38	1	1	4	1	3	4	2	2	2	1	1	1	1	1	1	1	1	1	1	4	1	1	2	2	2	3	3	3	4	3	3	3	4	2	4	4	4	2	2	2	1	1	5	6	2	3	3
363	672秒	29	1	1	4	3	2	2	1	2	2	1	1	1	1	1	3	2	4	4	4	2	4	2	1	2	4	3	3	3	4	4	4	3	2	2	3	4	4	2	2	2	2	3	2	2	3	3	1
880	670秒	34	1	1	4	9	2	3	2	3	2	4	4	4	4	4	4	4	4	4	4	4	5	5	5	4	4	2	4	4	5	4	4	4	5	4	2	4	5	1	1	1	1	1	1	3	3	2	1
773	669秒	34	1	1	4	4	3	3	2	2	2	1	1	1	1	1	1	5	2	3	2	1	1	1	1	1	3	3	3	3	3	3	2	2	2	2	2	1	1	3	3	1	3	2	3	3	2	1	3
737	668秒	44	1	1	1	9	3	2	1	2	2	1	1	3	4	3	2	3	3	3	3	4	4	2	4	3	2	3	3	2	3	3	2	2	2	2	3	2	4	2	2	2	3	4	5	2	3	3	3
757	664秒	36	1	1	2	3	3	2	1	2	2	4	1	1	1	1	2	2	3	3	2	2	4	1	1	2	2	3	2	2	3	2	3	4	2	1	4	4	4	2	2	2	1	3	5	1	3	3	2
572	661秒	38	1	1	4	5	2	3	2	2	2	4	1	1	1	2	3	3	3	2	2	1	3	1	4	3	5	3	3	2	3	2	2	2	2	1	3	2	3	2	2	2	2	4	2	3	3	3	3
258	65秒	35	1	1	2	8	2	3	2	3	2	2	3	2	2	1	2	2	2	2	1	4	2	2	1	3	2	2	2	2	3	5	2	3	2	2	1	4	3	2	1	3	3	2	2	5	3	2	2
77	658秒	21	1	2	4	5	1	1	4	2	2	2	1	1	1	1	1	2	2	2	2	1	1	2	1	2	2	4	2	2	3	3	3	2	2	2	4	4	4	3	2	2	3	3	3	3	3	3	1
521	652秒	36	1	1	4	3	3	4	2	2	2	4	1	1	2	2	2	4	4	2	1	2	4	4	1	3	2	3	3	3	3	3	3	2	2	2	2	2	2	1	1	1	2	2	4	3	3	3	2
609	64秒	28	2	1	3	3	3	3	3	3	3	3	3	3	3	4	3	2	2	2	3	3	3	3	4	4	3	3	3	2	3	3	3	2	2	2	3	3	3	3	3	3	4	3	3	3	3	3	2
11	646秒	45	2	1	3	5	3	4	2	2	2	2	2	2	2	4	3	4	4	5	4	4	4	4	4	4	4	4	4	5	5	4	4	4	2	2	4	4	4	2	2	2	2	2	5	1	2	2	2
286	642秒	49	1	1	3	4	2	3	2	2	1	1	1	1	1	1	1	1	1	1	1	1	1	1	1	1	1	3	4	4	5	3	3	4	1	1	2	4	4	2	2	1	4	5	5	4	3	3	3
19	642秒	46	1	2	2	6	2	2	1	2	1	2	1	1	1	1	1	1	5	4	4	1	3	3	2	2	2	3	3	3	4	3	3	3	4	3	2	3	3	1	3	1	3	3	4	1	3	3	3
143	640秒	37	1	1	4	4	2	2	1	2	2	2	3	3	3	4	4	4	4	3	2	3	4	3	5	5	3	5	5	3	4	4	3	3	2	2	3	3	5	1	1	1	1	1	3	5	3	3	1
217	640秒	34	1	1	4	4	3	2	1	2	2	1	1	1	1	1	1	2	4	1	3	2	1	1	1	1	3	3	3	3	4	3	2	5	3	1	3	4	4	1	1	1	1	1	5	3	3	1	2
281	63秒	36	2	1	2	2	2	2	1	2	2	2	3	3	2	3	2	3	4	3	2	2	2	2	2	3	4	2	2	2	3	3	3	2	2	3	2	3	3	3	2	3	3	2	3	3	2	3	2
318	63秒	32	3	2	3	2	2	3	3	3	3	2	3	3	2	3	3	3	3	3	3	4	2	2	3	3	3	3	2	3	2	3	2	1	2	3	3	3	3	3	3	4	4	4	3	3	2	3	2
30	639秒	40	4	1	5	5	2	3	2	2	2	3	1	1	1	1	1	2	3	2	2	1	2	1	2	2	1	3	3	3	3	3	3	3	3	3	4	4	4	2	2	2	2	2	2	5	3	3	3
1	639秒	38	1	1	2	1	3	4	2	2	2	2	1	1	3	2	2	3	4	3	2	1	1	1	4	1	4	5	4	3	4	3	3	4	2	2	4	1	2	3	1	1	1	2	5	6	2	3	3
546	637秒	36	1	1	4	3	3	4	1	2	2	1	2	1	1	1	2	4	4	2	4	1	2	2	2	2	4	4	4	4	4	4	4	4	2	2	4	4	2	1	1	1	3	4	5	5	3	4	1
243	635秒	33	1	1	2	1	3	2	1	2	2	1	1	1	1	1	2	2	1	1	2	3	3	2	2	2	4	3	4	2	3	3	3	3	3	3	4	3	3	2	1	1	1	3	5	1	4	5	2
823	635秒	37	1	1	4	3	2	2	1	2	2	3	1	1	1	1	2	2	3	1	3	2	1	1	1	1	3	3	3	3	3	4	4	4	3	2	3	3	3	3	3	2	3	3	2	2	3	4	3
27	634秒	50	1	1	4	3	2	2	1	2	1	3	1	1	3	3	2	4	3	3	4	2	2	2	4	4	4	4	4	2	4	3	2	4	4	2	2	2	2	2	2	1	1	3	3	4	3	3	2
13	634秒	33	1	2	2	1	3	4	1	3	2	4	1	1	2	2	2	2	4	3	1	3	4	2	4	2	2	4	4	4	4	2	2	2	2	2	4	2	2	2	2	1	3	3	3	1	4	4	3
489	633秒	43	1	2	1	2	4	4	1	2	3	4	1	1	1	1	1	1	2	4	1	1	1	1	3	2	1	5	4	4	4	4	4	3	4	2	4	2	4	2	2	2	4	3	5	1	4	3	3
3	632秒	43	1	1	4	3	2	2	1	2	1	1	2	4	2	4	2	2	3	3	4	3	2	1	2	2	4	3	4	2	2	2	2	2	2	2	4	4	4	2	2	2	2	2	5	6	2	3	3
744	631秒	26	1	2	1	9	1	1	4	2	2	1	1	1	2	4	3	4	4	3	2	5	3	3	1	1	3	3	1	3	4	1	4	3	5	2	3	1	4	1	1	1	3	3	1	1	4	5	1
945	631秒	41	1	1	4	6	3	4	1	2	2	2	1	1	1	1	4	4	4	3	2	4	5	5	2	1	4	4	3	3	4	3	2	2	2	1	4	1	4	1	1	1	1	2	5	1	3	3	1
106	631秒	38	1	1	3	4	2	3	2	2	2	3	2	2	2	3	2	2	3	2	2	4	2	2	2	3	4	2	3	3	4	4	4	3	3	2	2	1	2	2	2	2	3	3	1	1	3	3	3
200	630秒	28	1	1	4	6	1	1	4	2	2	4	2	2	3	4	3	4	2	3	4	4	4	4	4	4	4	2	3	2	2	2	2	2	2	1	1	2	4	1	1	1	2	2	1	2	2	2	1
9	630秒	34	1	1	3	6	2	3	2	2	2	1	2	2	2	2	1	4	4	2	1	1	4	2	2	4	2	2	3	3	3	3	4	3	2	1	3	4	4	2	2	1	2	3	2	2	3	4	2
207	62秒	26	1	1	3	5	2	2	1	1	1	4	1	1	1	1	1	1	1	1	1	1	1	2	2	2	1	1	2	1	1	1	1	1	1	1	2	1	1	1	1	1	1	1	1	2	1	2	1
248	62秒	35	1	1	4	2	3	4	1	2	2	1	3	3	3	3	1	2	3	2	3	3	3	2	3	2	2	3	2	3	2	3	2	2	2	1	1	1	3	2	1	1	2	2	3	3	3	3	3
331	62秒	32	2	2	3	2	3	3	2	3	3	3	3	2	2	2	3	3	3	2	2	3	3	3	3	3	2	3	2	3	4	4	3	3	3	3	3	3	4	4	2	2	3	3	3	4	4	4	2
13	626秒	38	1	1	3	6	2	3	2	2	1	2	1	1	1	1	1	1	3	4	1	1	2	1	1	1	3	4	4	3	4	3	3	3	3	2	4	5	4	1	1	1	2	3	5	2	3	4	2
798	623秒	50	1	1	3	1	3	4	2	2	2	2	1	1	1	1	2	2	1	1	1	1	1	1	1	2	2	3	4	1	4	1	1	2	1	1	4	2	2	2	2	2	1	1	5	1	3	1	2
347	620秒	47	1	1	4	4	3	3	2	2	2	2	2	1	2	2	2	4	4	4	4	2	2	2	2	4	5	4	4	4	2	4	4	4	4	2	4	4	4	1	2	1	1	2	5	6	2	2	2
493	620秒	46	1	1	3	9	3	4	1	2	2	1	2	2	1	1	2	4	4	4	2	3	2	2	2	4	4	4	4	4	4	3	2	3	2	2	3	3	2	1	1	1	1	1	5	3	3	3	3
681	620秒	32	1	1	4	9	2	2	1	2	1	2	1	1	1	1	1	1	1	3	1	1	1	1	1	1	1	5	4	5	5	3	3	4	3	2	3	4	4	4	2	1	2	2	4	2	4	3	1
61	618秒	34	1	1	2	1	3	2	1	2	2	1	1	1	1	2	2	3	3	2	2	2	1	1	1	2	4	3	3	3	3	3	3	3	2	1	2	4	4	2	2	2	3	3	5	4	3	4	3
3	618秒	20	1	1	4	9	1	1	1	2	2	1	1	1	2	1	2	3	2	2	2	2	1	2	2	2	2	3	2	2	3	1	1	2	3	2	2	2	3	1	2	1	3	3	3	2	3	2	1
946	617秒	33	1	1	4	6	3	4	2	2	2	1	1	1	1	1	1	1	1	2	1	1	1	1	1	1	2	3	4	4	3	3	4	3	4	4	4	2	2	3	4	1	1	1	5	1	3	4	3
586	614秒	46	1	1	3	6	3	2	1	2	2	2	2	2	1	3	2	4	3	3	2	1	1	1	2	3	4	3	3	3	3	3	3	4	4	2	4	4	4	2	2	1	2	5	5	3	3	2	3
670	611秒	33	1	1	4	5	3	4	2	2	2	1	1	1	1	1	1	4	2	2	4	4	1	1	1	3	3	3	3	3	3	2	4	4	4	2	2	2	4	2	2	1	2	2	5	3	3	3	1
676	611秒	33	1	1	4	7	2	2	1	2	2	3	1	2	1	2	1	2	4	3	1	2	1	1	2	4	4	3	3	2	3	2	2	2	2	1	3	2	2	1	1	1	1	1	2	2	2	2	3
76	610秒	32	1	2	4	3	2	2	1	2	2	4	1	1	3	1	1	1	1	1	1	1	4	1	1	3	4	3	3	3	3	3	3	3	3	1	3	5	3	2	1	1	3	5	2	3	3	3	3
648	609秒	32	1	1	4	5	1	1	4	1	1	2	1	1	1	1	1	1	1	1	1	1	3	1	2	2	2	3	3	3	3	3	3	4	4	4	3	4	4	2	2	2	2	2	3	2	4	2	2
15	608秒	19	1	2	1	9	1	1	4	1	1	1	3	3	3	3	3	3	3	3	3	3	3	3	3	3	3	3	3	3	3	3	3	3	3	3	3	3	3	3	3	3	3	3	3	6	3	3	1
367	6041秒	47	1	1	4	7	2	3	2	2	1	2	1	1	1	1	1	1	1	1	1	1	1	1	1	2	3	4	4	4	4	4	4	2	1	1	1	1	1	3	3	2	3	3	4	2	3	3	3
943	603秒	37	1	1	4	6	3	2	1	2	2	4	1	1	1	1	1	1	1	1	1	4	1	1	1	2	4	4	4	3	2	2	4	1	1	1	5	5	3	1	1	1	2	3	5	2	3	3	3
81	602秒	38	1	1	4	3	2	2	1	2	2	1	1	1	1	3	1	1	1	1	1	1	1	1	1	4	4	4	4	4	4	4	1	3	4	4	5	5	5	3	2	4	3	3	3	3	4	3	2
233	59秒	25	2	1	3	2	2	1	3	2	3	1	3	1	4	2	3	2	3	1	2	4	4	3	4	2	3	1	4	2	3	2	3	1	2	3	4	2	3	2	3	1	2	1	2	4	4	2	2
170	599秒	40	1	1	4	3	3	4	1	3	2	2	2	1	1	1	2	2	1	1	1	2	1	1	4	2	3	4	5	3	5	4	4	3	3	2	4	5	5	2	2	1	2	2	4	3	3	3	2
790	598秒	39	1	1	3	3	2	3	2	2	2	2	2	1	2	1	2	1	2	1	1	4	2	2	2	1	1	2	3	4	4	4	4	4	2	2	4	4	4	2	2	1	1	3	4	2	3	3	1
18	594秒	33	1	1	4	3	2	2	1	1	1	1	2	2	3	3	2	2	3	3	3	3	3	2	2	3	3	3	3	2	3	2	2	2	3	2	3	4	4	2	2	2	2	2	2	3	3	2	1
5	588秒	27	1	1	4	4	1	1	4	2	2	3	2	2	2	2	2	2	2	4	4	4	4	4	4	4	4	4	4	4	4	4	4	4	4	4	1	4	4	4	1	1	1	1	3	3	3	2	3
5	587秒	30	1	1	2	1	2	2	1	2	1	1	1	1	1	1	1	1	1	1	1	1	1	1	5	4	1	4	4	3	4	3	3	4	5	1	5	5	5	2	2	1	2	3	5	2	4	1	3
543	586秒	39	1	1	3	9	2	3	2	2	2	4	1	1	3	4	3	3	5	4	4	3	4	3	4	4	3	2	3	3	3	3	4	3	2	2	2	4	5	1	1	1	1	1	2	1	4	4	1
93	586秒	34	1	1	4	3	2	3	2	2	2	3	2	2	2	2	3	4	2	2	2	2	2	2	2	2	2	3	3	3	3	3	3	3	3	2	3	4	3	2	2	2	2	2	1	5	3	3	1
753	585秒	29	1	1	3	1	2	2	1	2	1	3	1	1	4	4	5	5	5	5	5	5	5	2	4	5	5	3	3	2	3	1	3	3	4	2	4	1	4	1	1	1	3	3	3	1	5	5	3
487	584秒	48	1	1	2	1	2	2	1	2	1	1	1	1	2	2	2	2	3	4	4	4	3	4	2	4	4	4	3	3	3	3	2	3	4	2	4	4	4	2	2	2	3	3	5	1	4	4	2
528	583秒	50	1	1	2	9	2	2	1	3	1	4	1	1	3	3	1	1	3	1	1	3	3	1	5	5	4	3	3	1	3	3	1	3	3	1	1	1	3	1	3	1	1	2	5	2	3	3	3
226	582秒	32	1	2	1	4	3	4	2	2	2	1	2	2	1	2	2	2	1	1	2	2	1	1	1	1	1	3	3	3	3	3	3	3	3	3	3	1	3	1	1	1	3	4	5	1	3	3	2
683	580秒	33	1	1	4	9	3	4	2	2	2	4	5	5	5	5	4	3	5	4	3	2	3	2	2	2	3	2	1	1	2	1	2	1	2	2	2	2	1	1	1	1	1	2	4	2	2	2	2
12	579秒	27	1	1	2	4	3	4	2	2	2	2	1	1	3	3	4	4	4	4	4	4	4	4	4	4	4	3	1	1	4	1	1	1	1	1	1	1	1	1	1	1	1	1	4	1	3	1	2
35	577秒	31	1	1	3	4	2	2	1	2	1	3	1	1	1	1	1	2	2	3	1	4	2	2	2	1	2	4	4	3	4	4	4	3	2	1	5	3	4	1	2	2	2	2	3	4	2	3	3
454	577秒	39	1	1	3	6	3	4	2	2	2	1	1	1	1	1	1	1	1	1	1	1	1	1	1	1	1	3	3	3	3	3	3	5	4	4	4	5	3	3	3	1	1	3	5	3	4	3	3
702	577秒	45	1	2	2	4	3	3	2	1	1	1	1	1	1	1	1	2	3	1	1	2	1	1	2	3	3	3	2	2	3	3	3	3	2	3	4	2	3	3	2	2	2	5	5	3	4	3	3
120	576秒	40	1	1	4	6	3	4	1	2	2	3	1	1	1	1	1	2	1	1	1	1	1	1	2	3	4	3	3	3	3	3	3	2	2	2	3	4	4	3	2	3	3	3	5	2	3	3	3
84	575秒	47	4	1	4	5	2	2	1	2	1	3	2	2	3	3	3	2	2	2	2	2	4	2	3	2	3	4	5	3	3	3	3	3	2	2	3	4	4	2	2	2	4	3	5	2	3	3	2
949	575秒	37	1	1	3	6	2	3	2	2	1	2	1	1	1	1	1	1	2	2	2	1	1	1	2	2	4	4	4	4	4	4	4	3	2	2	2	4	4	2	2	2	3	2	3	1	4	3	3
697	574秒	32	1	1	3	4	2	2	1	2	1	4	1	1	1	1	1	1	4	3	4	4	5	5	4	4	5	2	2	4	4	4	2	4	2	2	4	4	2	1	1	1	1	3	2	2	4	3	2
49	573秒	37	1	1	4	6	3	2	1	2	2	1	1	1	1	1	1	4	4	4	4	1	5	2	2	4	4	3	5	2	4	2	2	3	2	1	4	4	2	1	1	1	1	1	5	5	3	1	2
264	568秒	26	1	1	2	3	1	1	4	1	1	3	2	2	2	2	2	2	3	2	2	3	2	2	3	2	2	3	3	3	3	2	3	3	3	2	4	2	4	2	2	2	3	3	4	1	4	3	3
559	568秒	24	1	1	3	7	1	1	4	2	2	3	1	1	1	4	1	1	1	1	1	2	1	1	1	2	3	3	3	3	3	3	3	3	3	3	4	4	4	4	1	1	1	3	3	1	3	1	3
9	566秒	38	2	1	4	3	2	2	1	2	2	2	1	1	1	1	2	2	2	4	3	3	3	2	2	1	2	3	4	3	3	3	3	3	2	2	3	2	3	1	3	2	2	2	2	2	4	3	3
629	565秒	39	1	1	4	7	2	3	2	2	1	2	2	3	2	2	1	4	3	3	2	2	3	2	4	3	4	4	4	4	4	4	4	2	4	2	3	5	5	2	2	2	2	2	4	2	3	2	1
588	564秒	44	1	2	3	9	2	3	2	2	2	3	1	1	2	2	2	3	4	4	2	2	4	4	2	2	2	2	2	2	2	2	3	3	3	2	2	2	2	2	2	2	3	3	4	1	3	3	3
30	563秒	37	2	1	2	1	2	3	2	3	2	4	1	1	1	1	1	1	1	1	1	1	4	3	1	1	1	4	3	4	4	4	1	4	1	1	1	5	5	1	1	1	1	3	1	1	3	2	3
584	563秒	34	1	1	4	6	3	2	1	2	2	1	1	1	1	1	1	1	1	1	1	1	1	1	1	4	4	3	3	3	4	3	4	5	5	3	3	4	4	2	3	2	2	3	5	2	5	1	1
383	562秒	39	1	1	2	9	2	2	1	2	1	1	2	1	1	1	1	3	3	3	2	2	2	1	1	3	3	4	4	3	3	4	3	3	3	2	4	4	4	2	2	2	3	3	5	3	3	3	3
530	560秒	49	1	1	3	3	2	3	2	2	2	2	1	1	1	2	2	3	3	4	3	3	3	2	2	2	2	3	3	3	4	3	3	3	3	2	4	2	4	1	2	2	1	1	5	1	2	1	2
736	560秒	34	1	1	3	4	2	2	1	1	1	1	1	1	1	3	1	1	4	4	4	3	4	3	4	4	4	3	3	2	2	2	2	3	3	4	4	4	4	2	2	2	3	3	4	1	3	3	3
55	560秒	45	1	1	4	6	3	2	1	2	2	1	2	2	2	2	4	4	2	2	3	2	2	2	2	2	3	4	4	4	4	4	3	3	3	3	4	4	4	2	2	2	2	2	5	4	3	3	2
34	560秒	32	1	1	4	3	2	3	2	2	2	4	2	1	1	1	4	4	2	2	2	2	1	2	4	4	1	2	4	2	4	2	4	4	4	2	4	1	1	1	1	1	2	2	1	3	3	3	3
29	560秒	34	1	1	2	7	2	3	2	2	2	3	1	1	1	1	1	3	3	4	3	3	3	2	2	3	3	3	4	4	5	3	3	4	2	2	3	2	2	2	2	2	2	2	2	3	3	2	3
230	55秒	25	3	2	4	3	1	3	3	3	3	3	2	3	2	5	3	4	2	4	2	3	2	3	1	5	3	3	4	2	4	2	3	2	3	3	4	3	4	2	3	2	2	3	3	2	3	3	3
732	55秒	26	1	1	2	5	3	3	3	1	1	2	2	3	2	3	3	4	3	3	4	3	2	3	2	2	3	5	4	2	4	5	4	3	4	3	3	3	3	4	4	5	5	5	5	3	2	5	3
21	559秒	38	1	1	2	7	2	2	1	1	1	1	1	5	5	5	5	5	4	4	4	4	5	5	5	5	4	3	3	3	3	3	3	3	3	3	2	4	4	3	3	3	3	2	3	6	3	3	3
50	558秒	34	1	1	3	7	2	2	1	2	1	2	2	2	1	1	2	2	2	5	4	3	2	3	1	1	3	2	1	1	1	1	1	1	1	1	1	4	4	2	2	1	3	3	4	6	3	3	3
840	557秒	34	1	1	4	5	2	2	1	2	1	1	1	1	1	1	1	1	1	1	1	1	1	1	1	1	1	1	1	1	1	1	1	1	1	1	1	5	5	3	1	1	1	1	4	5	3	3	3
956	557秒	42	1	1	4	6	2	2	1	2	2	3	1	1	2	2	2	4	4	4	2	4	2	2	2	2	2	2	3	3	3	3	3	3	2	2	2	2	2	2	1	1	1	1	2	1	4	2	2
10	555秒	31	1	2	3	6	3	2	1	2	2	2	1	1	1	1	1	4	1	3	1	1	1	1	1	4	4	4	5	4	5	4	4	4	3	2	4	2	2	2	2	2	2	3	3	1	4	3	2
57	552秒	31	1	1	4	3	2	3	2	2	2	3	3	2	2	2	2	3	2	3	2	2	2	1	2	4	3	3	3	2	3	3	3	3	2	2	3	3	3	2	2	2	3	4	2	3	3	3	1
19	552秒	42	1	1	2	9	3	4	1	2	2	1	1	1	1	3	2	3	3	3	3	3	2	2	2	4	3	2	3	2	3	2	2	2	2	2	3	4	4	1	1	1	2	2	5	2	3	2	2
232	54秒	25	3	2	3	5	1	3	2	4	2	3	3	3	2	5	3	3	2	3	2	2	3	4	3	2	1	3	2	4	3	3	3	3	2	3	3	3	2	3	2	3	3	4	4	3	3	3	2
360	549秒	45	1	1	2	9	2	2	1	2	1	1	1	3	3	4	4	4	4	3	3	3	3	2	3	3	3	3	2	1	3	3	3	2	3	2	2	4	4	2	2	2	3	3	5	2	3	4	2
65	543秒	39	1	1	4	3	3	4	2	2	2	1	1	1	1	1	1	2	2	2	2	4	2	2	1	1	1	3	3	4	4	4	4	4	4	2	4	3	1	2	2	2	3	3	5	2	3	3	2
621	541秒	34	1	1	4	1	3	4	1	2	2	1	1	1	1	1	1	1	1	1	1	1	2	2	1	3	1	3	3	3	3	3	2	1	1	1	4	3	2	1	1	1	1	1	5	5	3	2	3
425	540秒	45	1	1	3	9	2	3	2	2	1	1	2	2	2	2	3	3	3	3	2	3	3	3	3	3	3	4	4	4	4	4	4	4	3	2	3	4	4	3	3	3	2	3	4	2	3	3	2
227	53秒	34	2	2	3	2	3	3	2	3	4	2	1	3	3	3	2	4	1	3	4	2	3	2	2	1	4	2	4	3	4	2	3	1	2	2	4	2	3	3	3	3	3	3	4	2	4	3	2
443	538秒	42	1	1	5	5	2	2	1	2	1	2	4	2	3	3	4	4	3	2	3	4	4	2	5	5	5	4	4	4	5	2	2	3	3	2	3	4	4	1	1	1	4	4	5	4	3	3	2
462	538秒	32	4	1	4	9	3	3	2	2	2	1	1	1	1	1	1	2	1	2	1	1	2	1	2	2	2	3	5	4	5	5	4	5	5	4	4	5	4	2	4	4	1	2	5	5	2	3	1
384	537秒	35	1	2	1	2	2	2	1	2	2	3	1	2	3	3	4	4	2	4	2	4	2	4	4	4	4	3	3	3	3	3	3	2	2	2	4	4	4	1	2	2	2	2	2	1	3	3	1
92	536秒	28	1	2	4	6	3	4	2	3	2	2	1	1	2	2	2	3	2	2	2	2	2	2	2	2	2	3	3	3	3	3	3	3	3	2	3	3	3	2	2	2	2	2	5	2	4	3	2
76	536秒	40	1	1	1	9	3	4	2	2	2	1	1	1	1	1	1	1	1	1	1	1	1	1	1	1	2	3	3	3	3	3	3	3	2	2	2	3	4	2	2	2	3	3	5	2	4	3	3
602	534秒	20	1	1	3	4	1	1	4	5	5	4	1	1	2	3	3	3	3	3	3	3	3	3	3	3	3	3	3	3	3	3	3	3	3	3	3	3	3	3	3	3	3	3	3	1	5	2	3
706	534秒	48	1	1	2	7	2	3	2	1	1	1	1	1	1	1	1	1	2	3	2	1	2	1	2	2	3	3	2	3	3	3	3	3	3	2	4	4	2	2	2	1	3	3	5	1	3	2	3
843	532秒	36	1	1	4	5	3	3	2	2	2	1	1	1	1	1	1	1	1	1	1	1	1	1	1	1	1	3	3	3	3	3	3	3	3	3	3	4	5	2	2	2	2	2	3	1	4	4	2
214	52秒	30	2	1	3	4	3	2	2	2	4	3	2	3	4	1	2	3	2	2	3	3	2	2	2	2	3	2	2	1	2	2	2	1	2	1	4	4	4	2	3	4	3	3	2	3	1	3	1
649	529秒	33	4	1	5	5	2	3	2	2	1	2	1	1	1	1	1	1	1	2	1	1	1	1	2	2	2	5	5	5	5	3	4	4	5	2	4	5	4	1	1	1	1	2	5	4	3	2	3
4	527秒	30	1	1	3	9	3	4	1	2	2	1	1	1	1	1	1	2	3	1	1	2	1	1	2	3	3	3	4	4	4	3	4	5	5	5	5	4	2	1	1	1	2	3	5	3	4	4	3
71	527秒	40	1	1	4	5	3	4	2	3	2	2	1	1	1	1	1	1	1	1	1	4	1	1	1	1	3	3	1	1	1	1	4	3	4	1	1	1	3	1	1	1	1	1	3	3	3	2	3
922	526秒	36	4	1	4	3	2	2	1	1	1	1	3	3	1	1	3	1	4	3	1	4	1	1	3	4	5	4	3	4	3	3	3	4	4	4	4	5	5	2	3	1	2	3	4	4	3	2	2
17	525秒	34	1	1	4	4	2	2	1	1	1	1	1	1	1	1	1	1	1	2	1	2	2	1	1	1	2	3	3	3	3	3	3	3	3	4	5	5	3	3	3	2	1	5	5	3	3	2	3
642	525秒	35	1	1	4	6	2	2	1	2	2	2	1	1	1	1	1	1	4	2	2	2	4	2	1	4	2	4	4	4	4	4	4	4	4	1	2	2	2	1	2	2	2	3	1	1	4	3	2
32	524秒	43	4	1	3	1	3	4	2	2	2	1	1	1	1	1	1	1	1	1	1	1	1	1	1	1	1	3	3	2	2	2	2	2	1	1	4	4	4	2	2	2	2	2	4	2	3	3	3
23	523秒	28	1	2	1	2	2	2	1	2	1	1	5	5	5	4	5	5	4	4	4	4	4	4	5	5	5	4	4	4	4	5	4	4	4	5	5	5	5	5	5	5	1	1	3	1	3	1	1
47	522秒	23	2	2	4	4	1	1	4	2	5	1	2	2	2	3	2	3	3	2	2	2	2	2	1	3	3	4	4	4	4	3	3	4	3	4	4	5	5	5	5	5	1	1	5	1	3	4	3
105	521秒	40	1	1	2	3	4	4	2	2	3	1	1	1	1	1	1	4	4	4	1	1	1	1	1	1	2	4	1	3	4	4	3	4	4	4	4	4	4	1	1	1	2	2	5	2	3	3	2
799	520秒	50	1	2	2	2	3	4	2	2	2	2	4	2	2	3	2	5	3	4	3	4	5	4	4	4	2	2	1	3	3	3	4	3	2	2	3	2	3	2	2	2	2	3	4	1	3	2	3
212	51秒	29	1	1	4	4	2	2	1	1	1	4	1	1	1	1	1	1	3	3	2	3	3	3	3	3	3	4	3	3	4	3	2	3	3	2	2	3	3	3	4	1	1	4	2	4	1	2	2
329	517秒	36	2	1	4	3	2	3	2	2	2	2	1	1	1	1	1	1	2	2	2	1	1	1	1	3	1	3	4	4	4	3	3	3	4	3	3	4	4	2	2	3	3	3	3	2	3	4	1
537	517秒	33	1	1	3	4	2	2	1	2	2	2	2	2	3	3	2	4	4	4	4	4	4	4	4	4	4	3	3	3	3	3	3	3	2	2	4	4	4	2	2	2	3	2	1	3	3	3	3
4	516秒	36	2	1	4	7	3	4	1	2	2	3	1	1	4	4	3	4	4	2	4	4	4	2	4	3	4	2	3	2	1	2	1	3	2	1	1	4	4	2	1	1	2	3	2	6	3	3	1
31	514秒	37	1	1	1	1	4	4	2	3	3	3	1	1	1	1	1	3	4	4	1	1	1	1	1	1	1	3	3	3	3	1	1	1	1	1	1	1	1	1	1	1	3	4	5	1	3	2	2
514	513秒	39	1	1	4	6	2	2	1	2	1	1	1	1	1	2	2	1	2	2	2	2	2	1	2	4	4	5	5	5	5	4	4	4	5	3	4	5	5	2	2	2	2	2	5	4	2	4	3
700	513秒	32	1	2	4	9	2	2	1	2	1	2	1	1	1	1	1	1	1	4	1	1	1	1	1	3	1	1	4	4	4	4	3	4	4	2	5	5	5	2	2	2	2	2	4	2	4	3	1
302	512秒	34	1	1	4	6	3	4	2	2	2	1	1	1	1	1	1	4	3	4	2	1	2	4	2	2	2	3	3	3	3	2	4	4	4	1	4	2	1	1	1	1	2	1	4	2	3	2	1
416	511秒	45	1	1	2	4	2	2	1	2	1	4	1	1	4	4	4	4	1	4	2	1	4	4	2	4	4	4	4	4	4	4	3	4	4	2	4	4	4	2	2	2	2	2	4	2	5	5	2
85	511秒	37	1	1	3	4	3	4	1	2	2	1	1	1	1	4	1	3	4	4	4	5	1	4	2	4	4	3	3	3	4	3	4	3	2	2	4	4	4	1	1	1	2	2	5	3	3	3	3
12	511秒	31	2	2	2	9	3	2	1	2	2	1	2	2	4	4	4	4	4	4	4	4	4	4	4	2	2	4	4	4	4	4	4	4	4	2	4	4	4	4	2	2	3	3	5	1	4	3	2
841	510秒	30	1	1	4	3	2	2	1	1	1	1	2	2	1	1	1	1	4	4	4	2	1	2	3	3	3	4	2	2	3	1	3	4	3	2	5	5	5	3	2	1	3	3	5	4	3	3	1
563	509秒	42	1	1	4	9	3	4	1	2	2	3	3	3	3	3	1	4	4	4	3	4	4	4	4	4	4	3	3	3	3	3	3	1	1	1	4	4	4	1	1	1	1	3	5	2	3	1	3
14	508秒	40	1	1	4	4	3	2	1	2	2	1	1	1	1	1	1	1	1	1	1	1	1	1	1	1	1	4	4	4	4	4	4	4	2	2	5	5	5	4	4	2	2	3	5	2	3	3	2
381	508秒	38	1	1	3	7	4	4	2	2	3	2	2	1	2	2	1	4	2	1	1	1	1	1	1	2	1	3	3	3	3	3	3	4	2	2	2	4	5	2	2	1	3	3	5	6	3	4	3
24	508秒	26	1	2	5	5	1	1	4	2	2	2	3	2	2	2	2	2	2	3	3	4	2	2	2	2	2	3	3	4	4	3	4	4	2	2	4	4	4	2	2	2	3	3	3	2	3	3	1
2	508秒	27	1	1	3	7	2	2	1	3	3	3	2	2	4	4	4	4	4	4	4	4	4	2	3	4	4	3	3	3	3	3	3	4	4	2	1	2	1	1	1	1	1	1	1	6	3	1	3
422	507秒	25	1	1	4	5	1	1	4	2	2	3	2	2	3	4	2	3	2	2	4	2	2	3	3	3	3	3	3	3	3	2	3	3	2	2	3	5	4	2	2	1	1	2	3	2	3	2	3
825	507秒	35	1	1	4	5	3	4	1	2	2	1	2	2	2	3	4	4	3	4	2	1	2	1	2	5	3	3	4	4	4	3	2	2	2	1	4	4	4	2	2	1	2	2	5	1	3	3	1
603	505秒	34	1	1	4	4	2	2	1	1	1	1	4	3	4	1	4	3	2	1	2	2	1	1	2	2	1	3	4	3	3	3	3	4	4	2	4	3	3	4	2	1	3	3	4	5	2	3	1
20	505秒	34	1	1	5	3	2	2	1	2	1	2	4	4	3	4	4	4	2	2	2	2	2	1	4	4	4	4	3	3	3	3	3	3	2	3	3	4	4	2	3	2	2	3	4	6	3	3	1
794	504秒	34	1	1	4	5	2	2	1	2	1	3	1	1	2	2	2	2	2	4	2	2	2	2	3	1	4	4	4	4	4	4	2	3	2	1	3	2	2	2	3	3	2	2	4	3	3	3	3
19	503秒	20	1	2	2	9	2	2	1	2	2	3	3	3	3	3	3	3	3	3	3	3	3	3	3	3	3	3	3	3	3	3	3	4	3	2	3	5	5	1	1	1	1	1	3	1	2	2	1
714	502秒	30	1	1	1	1	4	4	2	2	3	4	1	1	1	1	2	2	3	1	1	2	1	3	1	1	1	5	4	3	5	3	3	4	2	2	3	4	4	2	2	2	4	3	5	2	5	4	3
342	501秒	36	1	1	4	6	3	4	2	2	2	3	1	1	1	1	1	4	4	4	1	1	1	1	1	1	4	4	4	4	4	2	2	4	1	1	4	2	2	2	1	1	1	3	4	2	3	3	2
16	501秒	31	1	2	1	9	3	4	1	2	2	4	1	1	3	3	3	5	3	4	4	5	5	5	1	3	5	1	1	4	4	1	3	3	2	1	3	4	4	1	1	1	1	1	1	1	3	1	1
590	499秒	26	1	1	3	4	1	1	4	2	1	2	1	2	1	2	1	1	3	2	1	1	1	1	1	2	5	3	3	3	3	3	3	3	5	2	4	1	1	3	1	1	1	2	3	2	4	2	1
682	498秒	34	1	1	5	3	2	2	1	1	1	1	1	1	1	1	1	1	1	1	3	2	1	1	1	4	2	4	1	5	5	3	5	5	5	5	5	5	5	4	2	1	3	2	5	2	3	3	1
901	497秒	38	1	1	4	5	2	2	1	2	1	4	1	2	2	2	4	4	4	4	4	5	5	5	2	4	4	1	1	1	2	1	1	4	4	3	1	5	5	1	1	1	1	1	4	2	3	3	3
84	497秒	35	1	1	4	4	2	2	1	2	2	3	1	1	1	1	1	1	1	1	1	1	1	1	1	3	3	5	5	5	5	3	5	5	4	4	5	5	2	5	5	4	3	3	3	2	4	3	2
241	496秒	35	1	1	2	1	2	3	2	2	2	4	1	1	1	4	5	4	4	4	3	3	2	1	1	3	5	4	4	4	4	3	2	3	3	2	2	3	4	1	3	1	1	3	1	1	3	1	2
500	496秒	39	1	1	4	3	3	2	1	3	2	2	2	2	2	2	2	4	2	3	4	4	2	1	2	4	4	4	4	4	4	4	4	4	2	2	4	4	4	2	2	1	3	3	4	3	3	3	2
772	496秒	36	1	1	4	3	3	2	1	3	3	4	1	1	1	1	1	1	1	1	1	1	1	1	1	1	1	4	3	3	4	1	1	1	1	1	1	1	1	1	1	1	1	1	3	3	3	3	2
51	496秒	37	1	1	3	1	3	2	1	2	2	2	3	3	2	2	2	3	2	2	2	3	2	2	1	2	4	4	3	3	3	3	3	3	3	1	5	4	5	1	1	1	1	1	2	5	2	2	1
599	495秒	39	1	1	2	1	2	2	1	2	1	2	1	2	1	1	1	1	3	4	3	3	3	2	1	3	3	3	2	4	3	3	3	3	2	4	2	3	4	2	1	2	2	3	5	4	3	2	3
759	494秒	42	1	1	4	4	2	3	2	2	1	2	1	1	1	1	1	1	1	2	2	1	1	2	2	4	2	3	4	4	4	4	4	4	4	2	2	4	4	2	1	2	1	1	2	1	3	3	3
24	492秒	30	1	1	4	4	2	2	1	2	2	3	3	3	3	4	4	3	4	2	2	4	4	2	1	1	2	3	3	3	3	3	3	2	1	1	3	5	4	1	1	1	1	2	2	6	2	3	1
829	491秒	36	1	1	4	4	3	2	1	2	2	1	1	1	1	1	1	2	2	1	1	1	4	2	2	2	4	2	2	3	3	3	2	2	2	1	3	3	2	1	1	1	2	2	5	2	3	3	2
859	491秒	39	1	1	4	4	2	3	2	2	2	4	1	1	1	1	4	4	5	5	4	1	5	5	5	5	5	1	1	1	1	1	1	1	1	1	1	1	5	1	1	1	1	1	1	4	4	2	2
24	491秒	40	1	1	4	9	4	4	1	3	3	2	1	1	2	2	2	3	2	2	2	2	2	2	3	3	3	3	3	3	3	3	3	3	3	2	3	3	3	2	2	2	2	3	2	5	3	1	3
216	48秒	32	3	2	3	2	2	2	1	3	2	2	1	2	3	1	2	2	2	2	3	2	3	1	1	3	3	3	3	3	3	3	2	2	3	3	2	2	2	4	3	3	3	2	2	3	2	1	2
762	489秒	40	1	1	4	4	2	2	1	2	2	3	2	2	1	1	4	4	4	2	1	2	2	5	1	5	5	5	3	2	2	2	4	4	2	2	2	2	2	4	2	2	3	3	2	2	3	3	2
181	486秒	45	1	1	2	6	2	2	1	2	1	1	2	2	3	2	3	4	4	4	2	2	4	1	2	2	2	4	4	2	5	3	3	4	3	2	2	2	4	2	1	1	2	2	5	2	3	4	2
305	486秒	34	1	1	4	4	2	2	1	2	2	3	2	2	2	2	2	4	4	3	2	4	4	2	3	4	4	4	4	3	3	3	2	4	2	1	3	4	4	1	1	1	2	2	1	2	3	2	3
6	486秒	38	1	1	2	1	2	2	1	2	1	1	2	1	2	2	2	2	4	5	1	1	1	1	1	1	5	1	5	4	5	4	4	4	1	1	1	5	5	3	4	1	1	1	3	3	3	3	3
950	485秒	40	1	1	2	6	3	2	1	3	3	4	1	1	3	3	3	3	3	3	3	4	4	4	1	1	3	3	3	3	3	3	3	3	2	1	3	4	2	1	1	1	2	2	2	2	3	4	3
6	485秒	21	1	1	4	5	1	1	1	2	2	1	5	5	5	5	5	5	5	5	5	5	5	5	5	5	5	1	1	1	5	1	5	5	5	1	5	5	1	1	1	1	1	1	5	3	1	1	3
285	484秒	32	1	1	2	9	1	1	4	2	2	4	1	1	1	1	1	1	4	4	4	4	4	1	1	1	1	4	4	2	4	2	4	2	1	1	1	1	4	1	1	1	1	2	2	1	5	3	3
355	484秒	40	1	1	4	5	3	4	2	3	3	3	1	2	2	2	2	4	1	1	1	5	1	1	1	1	4	1	1	1	1	2	1	2	1	1	1	2	1	1	1	1	1	2	2	4	3	2	3
11	484秒	27	1	1	3	9	2	3	2	2	1	3	1	1	1	3	1	1	4	4	3	2	2	1	1	2	2	3	3	4	4	4	3	3	3	3	3	3	4	2	1	1	3	3	4	2	3	3	1
484	482秒	46	1	1	4	3	2	2	1	2	1	2	1	1	3	4	4	5	5	5	5	4	4	2	2	5	5	3	3	3	3	3	3	3	4	2	3	5	5	1	1	1	3	3	5	3	3	3	3
146	481秒	32	1	1	4	1	2	2	1	2	2	3	1	1	2	3	2	2	2	2	2	2	1	1	2	2	4	3	3	5	4	4	4	3	4	2	2	2	4	2	2	2	2	2	1	4	3	4	3
407	481秒	29	1	2	2	9	3	4	2	2	2	1	1	1	1	1	2	4	4	5	3	1	1	1	1	1	1	3	3	3	3	3	3	3	3	2	3	3	3	3	2	2	3	3	4	1	4	3	2
115	481秒	39	1	1	4	9	3	4	2	2	2	1	1	1	1	1	1	2	1	1	1	1	1	1	1	1	1	4	2	2	2	2	2	2	2	2	4	2	2	2	2	2	3	3	5	3	3	3	2
10	481秒	37	1	2	2	2	2	3	2	2	2	4	1	1	1	1	5	4	5	5	4	5	5	5	1	1	1	3	3	3	3	3	3	3	1	1	5	5	5	1	1	1	2	2	2	1	4	3	1
25	480秒	29	1	1	3	9	2	2	1	2	1	2	2	2	2	2	2	2	3	4	4	4	2	4	2	3	2	2	4	4	4	4	4	3	3	2	4	4	2	1	1	1	1	1	3	4	3	1	3
485	480秒	37	2	1	4	5	3	2	1	2	2	1	1	1	1	1	1	4	4	4	3	1	4	4	2	4	4	3	3	1	3	1	1	1	1	1	3	4	2	1	1	1	1	1	5	3	3	5	2
86	479秒	28	1	2	3	1	3	4	1	2	2	2	2	1	1	3	2	4	3	2	1	4	2	1	2	2	4	3	3	3	3	3	2	3	2	1	4	4	1	1	1	1	1	3	3	3	3	3	2
800	479秒	31	1	1	4	4	2	2	1	1	1	2	1	1	1	1	1	1	1	1	1	1	1	1	1	4	1	4	4	4	4	3	4	4	4	2	4	2	2	1	2	1	2	3	5	2	3	3	3
811	479秒	39	1	2	4	4	1	1	4	3	3	4	2	2	3	4	4	4	5	5	4	4	4	5	4	5	5	1	3	3	3	2	2	2	2	1	2	1	1	1	1	1	1	1	1	2	3	2	3
390	478秒	49	1	1	4	6	2	3	2	2	2	3	1	1	2	3	1	2	3	3	4	2	2	2	2	2	3	4	4	3	3	3	3	3	3	2	4	4	4	2	2	3	2	3	5	3	3	2	3
545	477秒	38	1	1	4	4	2	3	2	3	2	3	5	4	5	5	4	5	5	2	4	3	4	4	4	4	4	5	5	3	5	5	4	2	3	2	2	5	4	1	2	1	2	1	2	6	2	3	2
547	477秒	48	1	1	4	4	3	3	2	2	2	1	1	1	1	1	1	1	1	3	2	2	2	2	1	3	4	4	4	4	4	4	2	4	3	3	3	4	4	2	2	2	1	3	5	3	3	2	3
385	476秒	22	1	1	2	1	2	3	2	3	3	4	3	5	5	5	5	5	5	5	5	5	5	3	3	5	5	1	1	1	1	1	1	1	5	1	1	3	1	1	1	1	1	1	1	1	5	5	1
567	476秒	21	1	1	4	6	1	1	4	2	5	1	1	1	1	1	1	1	2	2	2	2	2	2	3	4	4	2	2	3	3	3	2	2	3	2	2	5	5	2	2	2	2	2	5	1	3	3	1
1	476秒	39	1	1	3	3	3	4	2	2	2	1	1	1	2	2	2	2	2	2	1	1	4	1	1	4	4	4	2	2	4	2	4	4	2	1	4	1	1	2	1	1	5	3	5	2	4	3	3
738	475秒	36	1	1	4	3	3	2	1	2	2	2	2	1	1	2	1	2	2	1	1	2	2	2	1	3	2	4	4	4	4	3	3	3	3	2	4	3	2	1	1	1	2	3	5	2	3	3	3
15	475秒	42	1	1	1	7	2	2	1	2	1	1	1	1	1	1	1	1	4	3	1	1	3	1	3	3	4	3	3	3	3	3	3	3	1	1	3	4	5	1	2	2	4	3	5	2	4	1	3
8	474秒	28	1	1	2	3	3	3	2	2	2	2	1	1	1	1	1	2	4	2	3	1	2	3	1	1	1	3	3	3	3	3	3	3	3	1	2	3	3	2	2	1	2	1	2	2	3	3	2
944	471秒	46	1	1	2	6	3	2	1	2	2	4	1	1	1	1	1	2	1	3	1	1	1	1	1	3	1	1	1	1	1	1	1	1	1	1	1	1	1	1	1	1	1	1	5	2	4	4	2
473	470秒	38	1	1	5	3	3	4	2	2	2	1	1	1	1	1	1	2	1	1	1	1	1	1	1	1	3	3	3	3	3	3	2	3	3	2	4	4	4	4	2	2	3	3	4	2	3	3	2
483	470秒	42	1	1	3	9	2	2	1	2	2	2	5	4	4	5	4	5	1	1	1	1	1	2	1	1	4	5	4	1	1	4	4	4	1	1	1	5	5	1	1	1	1	1	2	3	3	1	3
792	470秒	28	1	1	4	5	2	2	1	2	2	2	1	1	1	1	1	2	1	1	1	1	1	1	1	4	2	3	3	4	4	4	3	2	1	1	2	2	2	1	1	1	1	1	3	1	4	3	1
220	46秒	36	3	2	4	7	2	2	2	3	2	2	2	3	2	2	2	4	2	2	2	3	2	3	2	3	1	2	5	3	3	3	5	3	5	3	3	3	3	2	3	4	4	4	2	3	2	3	2
835	469秒	30	1	1	4	5	2	2	1	2	2	4	1	1	2	2	4	4	2	4	4	1	2	2	2	2	4	4	5	5	5	3	3	3	4	1	4	4	4	2	1	1	2	2	1	2	3	3	2
314	467秒	35	1	1	5	5	3	3	2	2	2	1	2	2	1	1	3	4	2	2	1	1	1	1	1	1	4	4	4	2	5	4	2	2	2	1	4	5	5	2	2	1	2	3	5	2	3	4	3
519	466秒	46	1	1	4	3	2	2	1	3	1	3	2	2	2	2	4	4	2	2	2	1	2	2	4	4	4	4	4	1	2	3	3	4	1	1	1	3	4	1	1	1	1	1	5	2	3	4	2
21	466秒	40	1	1	2	9	3	3	2	2	2	1	1	1	1	1	1	2	3	3	2	1	1	1	1	1	1	3	3	3	3	3	3	3	3	2	4	4	4	3	3	2	1	1	5	2	4	3	3
776	465秒	35	1	1	4	4	3	2	1	2	2	2	1	1	2	1	2	5	5	2	2	2	1	1	1	4	3	1	2	2	2	3	3	3	2	1	2	2	3	1	1	1	2	2	3	3	3	3	2
46	465秒	35	1	1	5	3	3	4	1	3	2	2	2	1	2	3	2	4	3	2	3	3	2	1	2	2	3	3	3	2	3	3	3	2	2	1	2	4	2	3	1	1	2	2	4	6	4	3	1
12	464秒	33	1	1	3	9	2	2	1	2	1	4	1	1	1	1	1	1	1	2	1	1	1	1	1	1	2	2	4	3	2	3	2	2	2	2	2	2	1	2	2	2	1	3	5	4	3	4	3
788	463秒	35	1	2	3	9	1	1	4	2	2	3	1	1	2	2	1	1	1	1	1	1	1	2	2	4	4	4	4	3	3	3	3	3	3	2	3	5	2	1	2	3	2	2	2	2	3	3	3
100	463秒	34	1	1	5	5	2	2	1	2	2	3	2	2	1	2	3	5	4	4	4	4	4	4	4	5	5	3	3	2	4	3	3	2	2	2	3	4	5	1	1	1	1	1	2	3	3	3	1
12	463秒	36	1	1	4	3	3	4	1	2	2	4	1	1	1	1	2	2	4	4	4	4	3	2	2	2	2	4	4	5	5	4	5	3	3	2	5	5	5	2	1	1	2	3	5	3	3	2	1
14	463秒	32	1	1	1	1	4	4	1	2	3	3	1	1	2	1	4	4	4	5	2	3	4	4	2	3	4	2	2	1	1	1	1	2	3	1	2	3	2	1	1	1	2	3	4	2	3	3	1
82	462秒	33	1	1	5	5	2	3	2	2	2	4	2	2	2	2	2	4	2	2	2	2	2	2	2	2	4	3	4	4	4	4	2	2	2	1	2	4	4	2	2	1	1	2	1	4	3	2	2
672	461秒	35	1	1	5	4	2	3	2	2	1	2	1	1	1	1	2	3	3	3	2	2	2	1	2	2	2	4	4	3	3	3	3	4	4	3	5	5	5	1	1	1	2	3	4	5	3	3	1
8	461秒	40	1	1	3	7	2	3	2	2	2	2	1	1	1	1	1	1	2	2	1	1	1	1	1	2	1	1	1	2	3	2	2	3	3	2	2	2	4	2	2	1	2	3	3	2	3	3	2
4	461秒	30	1	1	4	3	2	2	1	3	1	1	1	1	1	1	1	1	1	1	2	2	2	1	1	1	5	5	5	5	3	3	3	4	5	3	5	5	5	3	3	3	3	2	5	6	3	2	1
124	458秒	26	1	1	1	1	2	2	1	2	2	2	1	1	1	1	1	1	1	1	1	1	1	1	1	1	1	5	5	5	5	5	5	5	5	5	5	5	5	1	1	1	2	2	3	3	4	5	2
30	458秒	35	1	1	4	5	3	4	1	5	5	1	1	1	1	1	1	1	1	1	1	1	1	1	1	4	3	4	4	4	4	3	3	3	3	3	3	5	4	3	3	2	3	2	5	2	4	3	3
6	458秒	34	1	1	3	9	3	3	2	2	2	1	1	1	1	1	1	2	4	2	1	4	3	4	1	1	4	3	3	2	2	2	3	2	2	1	4	4	1	2	1	1	1	2	4	1	5	2	3
23	457秒	31	1	1	4	9	2	2	1	2	1	2	1	1	1	1	2	2	2	2	1	3	3	1	4	4	2	4	5	4	4	5	3	5	5	4	4	5	5	3	4	2	3	2	4	4	4	3	3
169	456秒	36	1	1	2	9	3	3	2	2	2	4	1	1	1	1	1	1	1	1	1	1	1	1	1	1	1	1	1	1	1	1	1	1	1	1	1	1	1	1	1	1	1	3	5	1	3	3	3
229	456秒	31	1	1	4	6	3	2	1	2	2	2	1	1	1	1	4	5	4	2	2	2	1	2	1	4	4	4	4	3	4	2	2	2	2	1	4	4	3	1	1	1	1	1	5	2	4	4	1
391	456秒	31	1	1	2	7	2	2	1	2	1	2	1	1	3	3	1	1	3	3	2	3	2	1	2	2	2	3	2	4	3	2	2	3	4	1	2	4	4	1	1	1	1	2	4	2	3	2	3
353	455秒	39	1	1	4	5	2	3	2	2	2	3	2	2	3	4	4	3	4	4	4	4	4	4	3	3	3	3	4	4	4	4	4	4	4	4	4	4	4	2	4	4	2	3	2	3	2	2	3
644	455秒	28	1	1	2	1	3	4	1	2	2	1	1	1	1	1	1	1	2	2	4	4	4	1	1	1	1	4	4	4	4	2	4	4	2	2	4	4	4	2	2	1	2	2	5	2	3	3	3
25	454秒	41	1	1	4	3	2	3	2	1	1	1	1	1	1	1	1	1	1	1	1	1	1	1	1	1	1	4	4	4	5	4	4	4	3	4	3	5	5	3	4	1	2	2	5	2	3	3	2
37	453秒	30	1	1	4	3	2	3	2	1	1	1	2	2	1	2	4	4	4	4	4	4	1	4	4	5	2	2	3	4	4	3	4	3	4	4	4	5	5	3	2	2	1	1	5	5	3	2	1
410	451秒	33	1	1	4	5	2	2	1	1	1	1	2	2	2	2	2	2	3	3	3	2	2	2	2	3	3	4	4	4	4	4	4	4	4	4	5	5	5	2	2	2	2	2	5	5	3	2	1
783	451秒	35	1	1	4	6	2	3	2	2	2	4	1	1	2	3	3	3	1	1	2	2	2	2	2	2	2	2	2	2	3	2	4	2	5	2	4	3	3	2	1	2	2	2	3	6	3	3	2
64	451秒	29	1	1	4	4	2	3	2	2	2	3	1	1	1	2	1	1	1	2	4	4	4	1	1	2	4	4	4	4	4	4	4	4	4	2	4	5	5	1	1	1	1	1	2	3	3	3	3
659	449秒	38	1	1	5	6	3	2	1	2	2	1	3	3	1	2	1	5	5	4	4	4	2	2	2	2	4	3	3	3	4	3	3	3	4	2	4	5	4	2	2	2	2	2	5	4	3	3	2
562	448秒	37	1	1	4	3	3	4	3	2	2	2	1	1	1	1	2	4	2	2	2	2	2	2	2	1	4	3	4	3	4	3	3	4	4	2	3	4	2	2	1	1	1	2	4	3	3	3	2
645	448秒	47	1	1	4	3	2	3	2	2	1	2	2	2	2	2	1	1	1	1	2	2	1	2	2	4	4	2	4	4	4	3	4	4	3	1	4	2	4	2	1	1	2	3	3	4	2	4	2
3	448秒	41	1	1	4	6	3	4	1	2	2	2	1	1	4	1	1	4	4	4	4	3	2	2	2	1	2	4	4	4	4	2	2	2	2	2	2	2	3	1	1	1	1	1	3	1	3	3	2
273	447秒	40	1	1	2	1	4	4	2	3	3	1	2	1	2	2	1	2	2	3	2	2	2	2	1	2	4	4	3	2	2	2	2	3	2	2	3	4	4	2	2	2	3	3	4	6	4	4	3
691	447秒	27	1	1	3	3	1	1	4	2	5	1	1	1	1	1	1	1	1	1	1	1	1	1	1	1	1	3	3	3	3	3	4	3	3	4	4	4	5	3	4	4	1	3	5	1	4	2	1
836	447秒	45	1	1	4	3	2	3	2	2	1	3	3	3	4	4	3	3	4	2	3	3	3	2	4	4	4	4	4	4	4	4	4	4	2	2	3	5	5	2	1	1	3	4	4	4	3	3	3
70	447秒	30	1	1	2	1	3	4	1	2	2	1	1	1	1	1	1	2	3	4	1	1	1	1	3	4	4	3	5	5	5	5	5	5	5	5	4	4	2	1	2	1	2	3	5	3	4	4	3
14	446秒	36	1	1	4	6	3	2	1	1	1	1	1	1	1	1	1	1	1	1	1	1	1	1	1	1	3	3	3	3	3	3	3	3	3	3	4	4	4	5	4	4	5	5	5	4	3	3	3
315	444秒	45	1	1	4	3	2	2	1	2	2	2	1	1	1	1	1	1	2	1	2	1	1	1	1	1	2	3	3	3	3	3	3	3	2	2	4	4	3	1	2	2	2	2	3	4	3	2	2
22	444秒	42	1	1	5	5	3	4	1	2	2	2	2	2	1	1	2	5	2	2	2	1	2	3	2	2	3	4	3	3	3	3	2	2	2	1	4	3	3	3	1	1	1	2	5	5	3	3	2
674	443秒	33	1	2	4	9	3	4	2	2	2	4	1	1	1	1	2	2	4	4	1	4	2	1	2	2	2	1	2	1	2	2	1	1	1	1	1	1	1	1	1	1	3	3	5	1	5	5	2
13	443秒	35	1	1	4	4	3	4	2	2	2	1	2	1	2	1	1	2	2	4	4	4	3	2	1	1	2	3	4	3	4	4	2	4	2	2	2	4	4	1	1	1	2	1	5	3	2	2	2
354	442秒	30	1	2	4	5	1	1	4	2	2	2	1	1	1	2	2	4	2	2	2	2	2	1	2	3	3	3	3	3	3	3	3	2	2	1	3	2	2	1	1	1	1	2	1	2	3	2	3
690	442秒	26	1	1	2	4	1	1	4	1	1	1	1	1	1	1	1	1	1	1	1	1	1	1	1	1	1	4	4	5	5	2	5	5	5	5	5	5	5	4	4	5	5	5	5	2	5	3	1
778	442秒	31	1	1	4	4	2	3	2	2	2	1	1	1	1	1	1	1	1	1	1	1	1	1	1	3	3	4	3	3	3	3	3	3	2	2	4	3	3	3	3	2	5	4	3	2	4	3	3
5	442秒	26	1	1	3	6	2	2	1	2	1	3	1	1	2	1	1	1	4	5	5	2	3	1	1	2	4	4	2	4	4	2	2	4	3	2	4	4	4	1	2	1	1	1	4	3	4	2	3
195	441秒	32	1	1	3	4	3	4	2	2	2	2	2	2	1	1	2	2	4	4	2	2	2	2	2	3	4	4	4	4	4	4	4	4	4	4	4	4	4	2	4	2	2	3	4	3	3	3	3
401	441秒	37	1	1	4	6	3	2	1	2	2	2	1	1	2	2	1	1	1	4	2	2	2	1	2	2	4	4	4	4	4	3	3	2	2	2	4	4	4	1	2	1	1	3	5	2	3	3	2
763	441秒	40	1	1	4	5	3	2	1	2	2	1	1	1	4	4	4	4	5	5	4	3	4	2	5	5	5	3	3	3	3	3	4	3	3	1	3	2	2	1	2	1	2	2	5	3	3	3	2
480	440秒	27	1	1	3	6	1	1	4	2	2	1	1	1	1	1	1	1	1	1	1	1	1	1	1	1	1	1	1	3	3	1	4	2	1	1	1	1	4	2	2	1	1	1	3	1	3	2	1
460	439秒	37	1	1	4	6	3	4	2	2	2	2	2	1	2	2	2	3	2	3	2	2	2	2	2	2	2	3	3	3	3	3	3	3	2	2	3	4	4	1	2	2	2	2	4	4	3	3	1
464	439秒	45	1	1	3	3	2	2	1	2	1	3	1	1	4	5	4	4	5	4	4	4	5	4	4	5	5	1	2	2	2	2	2	2	4	2	1	2	1	1	1	1	1	1	2	3	3	3	3
40	438秒	30	1	1	4	4	1	1	4	2	2	2	1	1	1	1	1	1	1	1	1	1	1	1	1	1	1	1	1	1	1	1	1	1	1	1	1	1	1	1	1	1	1	1	1	4	3	3	3
128	436秒	38	1	1	4	6	3	4	2	2	2	1	1	1	1	1	1	3	2	2	2	1	1	1	1	1	1	3	3	3	3	3	3	3	2	2	3	5	2	2	2	1	1	3	3	2	3	4	2
844	436秒	29	1	1	4	4	2	2	1	1	1	1	2	2	2	2	1	3	3	3	3	3	2	2	1	2	2	3	3	3	3	3	3	3	3	3	3	4	4	3	3	3	3	3	5	3	3	3	2
904	436秒	38	1	1	4	3	2	3	2	1	1	1	1	1	1	2	4	4	2	2	2	2	1	4	3	5	5	3	5	5	5	5	4	3	3	3	4	4	5	3	3	1	2	1	5	4	3	2	3
934	436秒	34	2	1	4	3	2	3	2	2	2	3	1	1	1	1	3	4	4	4	2	4	2	2	2	2	4	5	5	5	5	4	4	4	4	2	4	5	4	2	2	2	2	2	1	3	3	3	3
121	436秒	40	1	1	4	3	3	4	2	2	2	1	3	3	3	4	4	5	3	2	4	2	2	1	3	3	2	2	2	2	2	2	2	3	3	3	3	2	3	2	2	2	2	3	4	6	2	3	3
667	435秒	35	1	1	4	3	3	4	1	2	2	2	1	1	1	1	4	4	4	4	4	4	4	1	1	4	1	4	4	4	4	4	4	4	4	1	5	1	1	1	1	1	1	1	3	1	3	1	3
119	435秒	33	2	1	3	4	2	3	2	2	1	4	2	2	2	1	2	2	4	4	2	2	4	2	2	4	2	4	2	2	4	2	2	2	4	2	4	4	4	2	2	2	2	3	3	3	4	3	3
98	434秒	30	1	1	3	5	2	3	2	2	2	3	1	1	2	2	2	4	4	2	2	2	2	2	2	4	4	4	4	4	3	3	3	4	4	2	4	4	4	2	2	2	3	3	1	2	3	3	2
808	434秒	38	1	2	4	3	2	2	1	2	2	3	1	1	2	4	4	5	5	5	4	1	2	1	1	1	4	3	3	3	2	2	2	2	4	1	1	4	5	1	1	1	3	3	2	2	4	4	2
715	433秒	36	2	1	3	9	3	3	2	2	2	2	1	1	1	1	1	1	1	1	1	1	1	1	1	1	2	3	3	3	3	3	3	3	3	3	3	3	3	2	2	2	2	3	3	2	3	3	1
873	433秒	38	1	1	5	3	3	4	2	2	2	1	1	1	1	1	1	1	1	3	3	3	1	1	1	3	5	3	3	5	5	4	1	1	1	2	4	5	5	1	1	1	2	1	5	2	3	2	1
12	432秒	43	1	1	4	3	2	3	2	2	1	1	1	1	2	4	4	2	4	3	2	4	2	2	4	4	5	4	4	2	2	3	1	2	1	1	1	4	2	2	2	2	3	3	5	3	3	3	3
17	431秒	45	1	1	1	7	3	3	2	2	3	4	1	1	1	1	2	2	1	1	1	2	1	1	1	1	3	3	3	3	3	3	3	3	2	1	3	1	2	2	2	2	1	1	1	1	4	2	3
2	430秒	36	1	1	4	4	2	3	2	2	1	1	1	1	1	1	1	1	2	3	2	1	1	1	2	4	4	4	5	3	4	3	2	5	4	4	5	5	5	2	1	2	2	2	4	3	3	2	1
9	430秒	35	1	1	3	1	3	3	2	3	3	3	2	2	2	2	2	4	3	2	2	3	4	3	2	4	4	2	2	2	3	3	2	2	1	1	2	4	2	2	2	2	2	3	2	3	3	3	3
775	429秒	29	1	1	4	9	2	2	1	2	2	4	1	1	1	1	3	1	1	1	1	1	1	1	4	1	1	1	1	1	5	4	1	3	1	1	2	1	1	1	1	1	1	1	1	2	3	2	3
178	428秒	38	1	1	3	6	3	2	1	2	2	1	1	1	1	1	1	3	1	1	1	1	1	1	1	1	1	4	5	5	5	5	4	5	4	3	4	3	3	3	2	2	3	3	3	2	3	3	1
426	427秒	43	1	1	3	3	2	3	2	2	2	3	1	1	3	3	3	3	3	3	2	2	2	2	1	3	3	3	3	3	3	3	3	2	2	2	3	2	3	1	3	2	3	3	2	2	3	2	3
10	427秒	42	1	1	2	1	3	4	2	2	2	4	1	1	2	1	1	4	2	2	2	4	4	1	1	1	1	1	1	1	2	1	2	2	2	1	1	1	1	1	1	1	1	1	2	2	2	1	3
35	427秒	28	1	1	4	3	1	1	4	2	2	4	2	2	2	2	4	4	5	4	2	2	2	3	4	4	4	2	2	2	2	3	2	3	2	1	2	2	2	2	2	2	2	2	1	2	3	3	3
83	426秒	42	2	1	2	9	2	2	1	2	1	1	2	2	1	2	2	2	4	4	4	4	3	4	1	4	5	5	5	4	4	3	1	3	2	2	5	4	2	1	1	1	2	3	5	3	3	2	2
735	425秒	42	1	1	4	3	2	2	1	1	1	1	1	1	1	1	1	1	1	2	2	1	1	2	1	1	4	4	4	4	4	3	3	4	4	4	4	4	4	1	1	1	1	1	4	4	3	3	2
116	425秒	39	1	1	3	3	3	2	1	2	2	1	1	1	1	1	1	4	2	2	2	1	2	2	1	4	4	3	3	3	3	3	3	2	2	2	2	2	2	2	2	2	1	2	5	4	3	2	2
40	425秒	31	1	1	3	7	3	2	1	2	2	2	1	1	2	2	2	2	1	2	2	2	2	1	1	1	3	4	3	4	5	4	4	5	3	2	4	4	4	2	2	1	3	2	4	4	3	3	1
46	424秒	40	1	1	3	7	3	4	1	1	2	1	1	1	1	1	1	1	1	1	1	1	1	1	1	1	2	3	3	3	3	3	2	5	4	4	4	1	1	5	4	4	3	3	5	2	5	5	3
31	424秒	31	1	1	4	3	2	2	1	2	2	2	2	2	2	2	4	4	4	4	4	4	2	2	2	4	4	3	4	4	4	4	4	2	4	2	3	4	4	3	3	2	3	3	2	5	3	3	1
614	423秒	30	1	1	2	4	2	2	1	1	1	1	1	1	1	1	1	1	1	1	1	1	1	1	1	1	1	3	3	3	3	3	3	4	4	3	4	4	3	3	3	3	2	2	5	5	3	3	2
771	423秒	34	1	1	4	3	2	2	1	2	1	1	1	1	1	1	1	1	1	1	1	1	1	1	1	1	1	2	2	2	2	3	2	3	2	1	4	4	3	3	2	1	5	5	5	2	5	3	1
796	423秒	49	1	1	4	3	2	3	2	2	1	2	1	1	4	4	3	2	4	4	3	2	3	1	2	2	4	3	3	3	3	4	4	4	3	2	4	5	3	3	3	2	3	3	5	2	3	4	3
867	423秒	34	1	1	4	3	2	3	2	2	1	1	2	4	2	3	1	2	4	4	5	4	1	3	1	1	2	3	3	3	5	4	4	3	2	1	4	5	4	2	1	1	3	4	5	3	3	3	1
8	422秒	40	1	1	3	5	3	2	1	2	2	3	1	1	4	4	1	2	2	2	2	2	1	1	2	2	4	2	3	2	2	3	2	1	1	1	2	4	4	2	2	1	1	1	5	5	3	2	3
17	421秒	32	1	1	4	4	2	2	1	2	2	3	1	1	2	2	4	3	4	3	2	4	4	2	1	2	2	3	3	3	4	2	2	2	2	1	4	2	2	1	1	1	1	2	1	3	3	2	3
211	420秒	30	1	1	4	6	3	2	1	2	2	2	1	1	1	1	1	4	2	1	1	1	1	1	1	1	5	4	4	4	5	4	5	5	1	1	5	5	5	2	1	1	2	2	4	4	3	4	1
754	420秒	26	1	1	3	7	2	3	2	2	1	4	1	1	1	1	1	1	1	1	1	1	1	1	1	3	3	3	3	3	3	3	3	2	2	2	2	3	4	3	2	2	2	3	3	2	3	2	2
75	420秒	36	4	1	2	1	2	2	1	2	2	2	1	1	3	1	2	3	2	2	1	1	1	1	1	1	3	3	4	2	4	4	3	2	2	2	2	2	4	1	2	1	2	2	2	2	3	3	3
96	419秒	35	1	1	4	3	2	3	2	2	1	2	2	1	2	3	2	4	2	2	3	2	2	2	2	4	3	3	3	3	4	3	2	3	2	3	4	5	5	2	2	2	2	3	4	4	3	3	1
613	419秒	30	1	1	4	4	2	2	1	2	1	2	1	1	1	1	1	1	2	1	1	1	1	1	1	1	1	1	2	3	3	3	3	3	2	3	3	3	3	1	1	1	1	3	4	2	3	2	1
890	419秒	35	1	1	4	4	3	3	2	3	2	2	2	2	3	3	3	3	2	2	2	2	3	1	4	4	4	3	3	3	3	3	3	3	2	2	4	5	5	2	2	1	2	2	3	6	4	2	2
45	419秒	33	2	1	3	7	3	4	2	2	2	2	1	1	2	2	2	2	2	3	2	2	2	2	1	2	4	4	4	4	4	4	4	5	4	4	4	4	4	3	4	2	1	2	4	2	4	2	1
4	419秒	32	1	1	4	6	2	3	2	4	4	2	1	1	4	4	4	4	4	4	4	4	4	2	4	3	4	2	4	4	4	4	2	2	3	4	4	3	4	1	1	1	1	2	1	4	3	3	3
1	418秒	31	1	1	4	4	3	3	2	2	2	1	1	1	1	1	1	2	1	1	1	1	1	1	1	1	4	4	4	4	4	4	4	4	2	2	5	5	5	3	4	1	1	3	5	5	3	2	3
345	418秒	30	1	1	3	4	2	3	2	2	2	2	2	2	2	2	2	4	4	3	3	2	2	3	3	2	2	2	2	2	2	2	2	2	2	2	2	4	2	2	2	1	1	1	2	4	2	2	2
725	416秒	38	1	1	2	4	2	3	2	2	1	2	1	1	2	2	2	4	3	4	4	2	2	2	1	2	4	4	4	4	4	1	4	4	4	2	4	4	4	2	3	2	3	3	4	2	4	2	2
933	416秒	39	1	1	4	9	2	3	2	2	2	4	3	3	3	3	3	3	3	3	3	2	3	3	3	3	3	3	3	3	3	3	3	3	3	3	3	2	3	3	3	3	2	1	2	1	3	3	3
145	415秒	33	1	1	4	6	2	3	2	2	2	4	3	3	2	2	3	5	5	2	3	3	2	2	5	4	5	3	3	3	3	3	1	2	2	2	3	3	2	2	2	2	2	3	1	4	3	3	1
203	415秒	26	1	1	4	9	1	1	4	2	2	4	1	1	3	4	2	4	4	3	2	4	4	4	3	3	4	3	3	3	4	3	4	4	4	2	3	4	4	2	2	2	3	3	3	1	3	3	1
400	415秒	34	1	1	3	1	3	3	2	2	2	3	1	1	1	1	3	4	2	2	1	2	1	2	1	1	1	3	3	3	3	3	3	3	4	2	3	2	2	2	2	2	3	3	3	3	3	3	2
490	415秒	31	2	1	4	6	2	2	1	2	1	2	1	1	1	1	1	1	1	1	1	1	1	1	4	4	2	4	3	2	3	4	4	2	2	1	2	4	4	1	1	1	2	2	3	2	3	3	3
80	414秒	38	1	1	4	5	3	4	1	2	2	1	1	1	1	1	1	2	2	2	2	1	2	1	1	1	4	3	3	2	3	2	3	3	2	2	4	4	4	2	2	2	2	2	5	3	3	3	3
926	413秒	43	1	1	4	3	2	3	2	1	1	1	1	1	1	1	1	1	3	3	3	1	1	1	1	3	3	3	3	3	3	3	3	3	3	3	3	5	5	3	1	1	2	2	5	5	2	2	2
72	412秒	35	1	1	3	9	3	3	2	2	2	2	1	2	1	2	3	3	2	2	4	2	1	4	1	4	1	2	2	3	3	3	2	2	2	2	4	4	4	2	2	1	1	2	3	4	3	2	1
359	412秒	35	1	1	4	6	3	3	2	2	2	2	2	2	3	3	4	4	4	4	4	3	4	3	4	4	5	3	3	2	3	3	2	3	2	2	4	4	3	1	2	2	2	2	2	3	3	2	3
405	412秒	38	1	1	4	4	3	4	2	2	2	4	1	1	1	1	1	1	1	1	1	1	1	1	1	1	4	4	4	3	3	3	3	3	4	2	3	3	3	3	2	2	3	3	5	2	4	4	3
26	411秒	27	1	1	3	9	2	2	1	2	2	3	1	1	1	1	2	2	1	1	1	3	1	2	1	1	1	3	3	4	4	3	5	3	4	2	3	4	2	1	1	1	2	2	2	3	5	4	2
698	410秒	45	1	1	3	4	2	3	2	2	1	1	1	1	1	2	1	1	1	1	1	1	1	1	1	1	4	3	4	4	5	5	3	3	3	4	3	5	5	2	3	2	5	3	5	3	4	2	3
451	409秒	31	1	2	2	1	3	4	1	2	2	1	1	1	1	1	1	1	1	2	1	1	2	1	1	1	1	3	3	3	3	4	3	3	4	2	3	4	4	4	1	1	3	3	5	1	4	3	2
959	408秒	36	1	1	3	1	3	2	1	3	3	3	1	1	1	1	1	4	1	1	1	1	1	1	1	1	5	3	5	5	5	5	5	5	5	4	5	2	5	4	2	2	1	3	3	2	4	3	3
46	407秒	25	1	1	4	5	1	1	4	2	2	2	1	1	1	1	1	2	2	2	2	2	2	2	2	1	3	5	4	4	3	2	3	3	4	4	4	5	5	2	2	2	1	3	3	3	3	3	3
81	407秒	50	1	1	4	6	3	4	1	2	2	1	1	2	2	2	1	2	2	2	2	2	2	2	1	2	4	3	3	2	2	3	2	2	2	1	2	1	2	2	2	2	2	5	5	4	3	2	3
806	407秒	41	1	1	4	4	3	2	1	2	2	2	1	1	2	2	1	2	3	3	3	2	2	1	3	4	3	4	3	3	3	3	2	2	3	2	3	3	3	2	1	1	2	2	5	4	3	3	2
19	407秒	37	1	1	5	5	3	1	4	2	2	1	1	1	1	1	1	5	3	1	1	1	1	1	1	5	5	3	3	1	3	2	1	1	1	1	2	1	1	2	1	1	1	3	5	5	4	3	2
929	406秒	39	4	1	4	5	2	3	2	2	1	2	1	1	1	1	1	1	1	1	1	1	1	1	1	1	4	3	2	1	1	1	1	1	1	1	1	5	5	1	1	1	5	5	2	2	4	5	2
206	405秒	36	1	1	4	3	2	3	2	2	1	1	2	2	2	1	1	1	2	2	2	1	2	1	1	2	2	3	4	4	4	4	4	3	3	2	5	5	5	4	3	3	3	4	4	5	3	2	3
16	405秒	28	1	1	3	6	1	1	4	2	2	1	1	1	1	1	1	2	4	4	3	2	4	2	1	2	4	3	4	4	4	3	3	4	3	2	3	4	4	2	3	2	3	3	3	1	3	3	3
87	404秒	37	1	1	5	3	3	3	2	2	3	3	2	2	3	3	3	4	5	4	4	2	2	3	4	2	4	2	2	2	2	3	3	3	3	2	2	3	3	2	2	2	2	3	2	2	3	2	3
408	404秒	28	1	1	4	6	2	3	2	2	2	3	1	1	1	1	1	1	2	4	1	2	1	1	1	1	4	4	4	4	4	3	2	3	2	2	4	4	4	1	2	1	1	3	2	3	3	3	2
14	403秒	45	1	1	5	5	3	3	2	2	2	1	3	4	2	4	4	4	4	3	3	1	2	2	2	4	2	3	4	4	4	3	3	3	2	2	4	4	4	2	2	2	2	2	5	4	3	2	3
147	402秒	34	1	1	4	4	1	1	4	2	1	3	2	2	2	2	2	2	4	3	3	3	1	3	5	4	5	4	4	4	4	3	2	2	3	2	4	4	4	2	2	2	2	2	1	2	3	1	1
165	402秒	35	1	1	4	6	3	2	1	2	2	2	1	1	1	1	1	1	1	1	1	1	1	1	1	1	1	3	3	3	3	3	2	4	4	4	4	2	4	1	2	2	3	4	5	1	3	4	2
362	402秒	32	1	1	4	4	1	1	4	2	2	3	1	1	2	4	5	4	5	5	5	2	5	4	3	3	5	2	2	2	2	2	2	2	4	2	2	2	2	1	1	1	1	1	1	1	3	3	3
592	402秒	30	1	1	2	1	4	4	2	4	4	1	1	1	2	4	1	5	3	4	5	5	1	2	1	2	3	1	4	2	4	4	5	1	1	1	4	5	3	1	1	1	3	3	5	5	2	4	2
839	402秒	29	1	1	4	4	1	1	4	2	2	3	1	1	1	1	3	3	4	5	4	4	2	2	2	2	4	3	3	3	3	3	3	3	2	2	2	2	2	3	2	2	1	2	2	2	3	2	3
939	402秒	28	1	1	3	9	2	3	2	2	2	3	1	1	1	1	1	1	3	3	3	1	1	1	1	1	1	4	3	3	3	3	3	3	1	2	3	3	2	3	3	1	3	4	2	2	4	3	3
651	401秒	30	1	1	4	3	2	2	1	2	2	3	1	1	2	2	3	4	4	4	4	3	4	4	1	4	5	4	4	4	4	3	3	3	1	1	4	5	2	1	1	1	1	1	1	2	3	2	1
12	401秒	42	1	1	5	3	3	2	1	2	2	1	1	2	1	2	3	5	4	2	1	1	1	1	1	4	3	4	3	2	4	3	2	2	2	2	4	4	4	2	1	1	1	3	5	4	3	3	3
18	400秒	27	1	1	3	4	1	1	4	1	5	2	2	1	1	1	1	1	4	1	1	3	2	1	3	4	5	3	4	2	4	3	3	3	4	3	3	2	2	3	3	3	2	3	3	2	3	3	3
75	400秒	32	1	1	5	6	2	3	2	2	1	1	1	1	1	1	1	1	2	4	2	1	2	2	2	4	4	3	4	4	4	4	4	2	2	2	4	5	5	1	1	1	2	2	3	2	3	3	2
940	400秒	28	2	1	4	6	2	3	2	5	5	2	1	1	1	1	1	1	1	1	1	1	1	1	1	1	4	4	3	3	3	4	2	4	4	2	2	5	4	4	4	1	3	3	4	3	5	2	1
222	39秒	35	2	2	3	2	2	4	4	3	2	2	3	3	4	4	4	2	2	3	2	4	4	4	3	5	2	3	2	3	3	4	2	2	2	3	4	3	5	3	4	2	3	4	3	3	3	2	3
186	399秒	32	1	1	4	6	3	2	1	4	4	4	1	1	1	1	1	1	1	1	1	1	1	1	1	1	4	5	4	4	4	4	4	1	1	1	1	1	4	4	1	1	3	3	3	3	3	3	2
503	398秒	33	1	1	5	6	2	2	1	2	2	4	1	1	1	1	1	3	1	4	1	1	3	4	1	1	1	5	5	5	5	5	5	3	2	1	1	5	2	1	1	1	1	1	1	3	4	4	1
891	398秒	31	1	1	4	4	2	3	2	1	1	1	1	1	1	1	1	1	4	4	3	3	3	1	1	2	2	4	4	4	4	4	4	4	4	4	4	5	5	2	2	1	2	3	3	3	3	2	1
556	397秒	45	1	1	4	3	3	2	1	2	2	1	2	2	4	4	5	4	4	4	4	5	5	2	4	5	5	5	5	5	5	5	5	3	4	2	3	3	4	1	1	1	1	2	5	2	2	3	2
876	397秒	40	1	1	5	3	2	2	1	2	1	2	2	2	2	3	3	3	4	4	4	3	4	2	2	3	3	3	3	3	3	3	3	3	2	2	3	3	3	3	2	2	3	3	3	2	3	3	3
11	397秒	40	1	1	4	4	3	4	1	2	2	2	1	1	2	2	1	1	1	2	1	2	2	2	2	2	3	3	3	3	3	3	1	3	3	2	3	3	3	1	2	2	1	2	3	2	3	2	2
176	396秒	32	1	1	5	9	2	2	1	2	2	4	2	2	4	4	5	5	5	5	2	1	4	2	5	5	5	5	5	5	5	5	2	2	4	4	4	5	5	4	1	1	1	1	1	6	3	2	1
751	396秒	36	1	1	4	6	3	2	1	3	2	2	1	1	1	2	2	4	2	2	2	4	2	2	2	4	5	3	3	2	1	2	2	2	2	1	2	1	1	1	1	2	1	1	5	4	3	3	3
14	396秒	32	1	1	5	3	2	2	1	1	1	1	1	1	1	1	1	1	1	1	1	1	1	1	3	2	2	3	3	4	5	4	5	5	4	4	5	5	4	4	3	2	2	2	4	4	4	3	1
53	394秒	33	1	1	5	4	1	1	4	3	3	4	2	2	3	3	5	5	4	4	5	5	3	3	4	3	3	4	3	3	3	3	2	2	1	1	1	3	4	1	1	1	2	2	1	6	3	3	3
90	394秒	39	1	1	4	1	3	2	1	4	5	4	1	1	1	1	1	1	1	1	1	1	1	1	1	1	1	5	5	5	5	5	5	2	4	2	5	5	5	4	2	4	3	4	5	6	3	4	3
92	393秒	32	4	1	4	3	2	2	1	1	1	4	2	1	2	2	1	1	3	3	4	4	1	1	5	2	4	3	5	4	3	4	3	3	3	2	5	5	5	3	5	3	4	3	4	1	4	5	3
560	392秒	49	1	1	3	6	2	2	1	2	1	2	1	1	1	1	1	4	2	4	2	1	1	1	1	4	4	3	3	2	2	3	3	4	2	2	4	4	3	2	2	2	2	3	5	2	3	4	2
881	392秒	36	1	1	4	7	2	3	2	2	1	1	1	1	1	1	1	1	3	1	1	1	1	1	4	1	1	1	4	4	4	4	4	4	4	4	4	4	4	2	2	2	3	3	5	4	3	3	3
36	392秒	40	1	1	4	4	2	3	2	2	1	2	1	1	1	3	2	2	1	1	1	1	1	1	4	4	4	4	3	2	2	3	4	4	4	4	4	4	2	2	2	1	2	3	4	5	3	2	3
38	391秒	29	1	1	2	9	3	2	1	2	2	2	1	1	1	1	1	4	4	3	1	1	1	1	1	1	1	1	4	4	4	1	5	4	1	1	4	1	2	1	1	1	3	3	5	2	3	4	3
79	391秒	38	2	1	3	3	3	3	2	3	3	3	1	1	4	4	1	4	4	4	4	4	4	2	2	2	4	4	4	2	4	4	2	2	4	4	2	2	2	2	2	2	2	3	2	5	3	3	3
56	391秒	29	1	1	4	4	2	3	2	5	1	1	1	1	1	1	1	1	1	1	1	1	1	4	2	5	4	4	5	4	4	4	4	5	5	4	4	5	5	4	4	2	2	3	5	5	4	2	3
137	390秒	35	1	1	4	9	2	2	1	2	1	1	1	1	1	1	1	1	1	1	1	1	1	1	4	4	4	3	3	3	3	3	3	4	4	3	4	5	5	1	2	1	2	2	5	2	5	4	3
244	390秒	35	1	1	3	4	3	4	2	2	2	3	1	1	1	1	1	1	1	1	1	1	1	1	1	1	4	3	3	3	3	3	2	2	2	2	3	3	3	1	2	1	3	3	4	3	3	2	1
41	390秒	37	1	1	4	3	3	4	2	2	2	1	1	1	1	1	1	2	2	1	3	1	1	1	1	2	2	3	3	2	3	3	3	3	3	1	4	1	1	1	4	1	2	4	5	6	2	1	3
8	389秒	37	1	1	5	4	3	4	2	2	2	1	2	1	3	2	4	4	2	2	3	4	4	1	4	4	4	3	4	4	4	4	3	2	1	1	3	5	4	4	1	1	2	2	5	6	3	2	1
551	389秒	35	1	1	4	3	3	4	2	2	2	1	2	2	2	2	1	4	2	2	3	1	1	2	1	2	2	4	4	4	4	2	3	3	2	2	2	2	2	1	1	1	2	2	5	3	3	2	2
740	389秒	31	1	1	4	9	2	2	1	3	2	3	1	1	1	1	2	2	1	1	1	1	1	1	1	1	3	3	3	3	3	3	3	3	3	3	3	2	2	3	2	2	3	3	3	1	4	3	1
928	389秒	38	1	1	4	5	2	2	1	2	2	2	1	1	1	1	1	1	4	4	3	4	1	2	5	4	5	3	4	2	4	3	3	4	3	2	4	5	5	2	2	1	1	1	2	3	3	2	3
569	388秒	28	1	1	4	6	2	2	1	2	3	4	1	2	2	1	2	2	3	3	2	2	2	2	2	2	2	2	2	2	2	2	2	2	2	2	2	2	2	2	2	2	2	2	2	2	2	2	2
641	386秒	47	1	1	4	5	2	2	1	3	2	3	2	2	3	3	2	2	3	3	3	2	3	1	2	2	3	3	4	3	3	3	3	3	3	2	3	2	4	2	2	2	3	3	5	2	3	4	3
28	386秒	41	1	1	5	5	2	3	2	2	1	2	1	1	2	2	3	2	2	2	2	2	2	1	2	2	4	3	3	2	3	3	2	3	2	2	3	4	2	2	2	2	2	2	5	5	3	3	3
328	385秒	47	1	1	2	1	2	3	2	2	1	1	1	1	1	1	1	4	4	4	1	1	4	1	2	1	4	1	1	2	1	4	1	1	1	1	4	4	4	1	1	1	3	3	4	2	3	2	3
340	385秒	29	1	1	4	5	2	3	2	2	2	4	1	1	1	1	1	1	1	1	1	1	1	1	1	2	4	4	4	1	4	4	2	2	2	2	2	4	4	2	2	2	1	1	1	1	3	2	1
417	385秒	45	1	1	3	3	2	2	1	2	2	3	1	1	1	1	2	2	2	2	3	3	2	1	1	2	3	3	3	2	3	3	3	2	2	2	3	2	2	2	2	1	2	3	5	2	3	4	3
7	385秒	34	1	1	4	4	3	4	1	2	2	1	2	2	2	2	2	4	2	4	4	2	4	4	4	4	4	3	4	3	3	3	3	4	3	2	4	3	2	2	2	2	2	3	5	3	3	2	2
13	385秒	21	1	2	4	1	1	1	4	2	2	1	2	2	2	2	2	4	2	2	2	3	2	3	3	3	2	4	2	4	4	2	2	2	2	2	4	2	4	2	2	2	2	2	3	1	4	2	1
223	384秒	34	1	1	4	3	2	2	1	2	2	3	2	1	2	3	2	2	4	4	3	3	4	4	4	4	4	3	3	3	3	3	3	3	2	2	3	3	3	2	2	2	2	3	2	2	4	3	1
729	384秒	37	1	1	3	7	3	4	2	2	2	2	1	1	1	1	1	1	1	1	1	1	1	1	1	1	1	1	1	1	1	4	2	2	2	2	2	2	5	2	1	1	2	3	5	2	3	3	3
817	384秒	50	1	1	4	5	3	4	2	2	2	2	1	1	2	1	1	1	1	1	1	2	1	1	2	1	2	3	3	3	3	3	3	3	3	2	3	3	3	3	2	2	5	3	5	2	3	3	3
899	384秒	24	1	2	3	9	2	2	1	1	1	1	1	1	2	3	2	1	2	3	1	2	1	1	1	2	4	4	4	4	5	5	5	4	3	4	4	5	5	2	4	2	1	1	5	1	4	1	1
549	383秒	38	1	1	5	5	2	3	2	2	1	1	3	2	1	2	3	4	4	2	4	4	4	2	4	4	3	2	3	3	4	2	3	3	3	2	4	5	5	2	2	1	5	3	5	3	3	3	3
695	383秒	35	1	1	3	4	3	4	2	2	2	1	1	1	1	1	1	1	1	1	1	1	2	1	1	2	3	4	3	4	4	3	4	3	3	2	4	4	4	2	2	1	2	3	5	3	3	3	3
631	382秒	26	1	1	4	4	1	1	4	2	1	1	1	1	1	1	1	1	1	1	1	1	1	1	1	1	5	3	3	2	2	2	2	3	2	1	2	3	2	1	2	3	1	1	1	3	4	3	2
745	382秒	35	1	2	2	2	3	4	1	2	2	1	1	1	1	1	1	4	4	2	1	2	2	2	1	2	5	3	2	4	4	1	2	3	1	2	4	2	2	1	1	1	1	1	4	1	3	1	3
804	382秒	45	1	1	4	9	3	4	2	2	2	1	1	1	1	1	1	1	1	2	1	1	1	1	2	2	1	3	4	3	4	2	3	3	3	2	4	4	3	2	2	2	2	2	5	3	3	2	3
15	381秒	37	1	1	3	4	2	2	1	2	1	1	1	1	1	4	4	5	2	1	1	2	5	4	2	5	5	5	5	5	4	4	2	4	2	2	4	5	5	2	1	1	1	1	5	6	3	2	3
455	381秒	47	1	1	2	8	2	3	2	2	1	1	2	2	3	3	3	2	4	4	5	3	5	2	1	1	4	1	1	1	3	1	1	1	4	4	4	3	3	2	2	1	3	3	5	1	4	3	3
779	381秒	38	1	1	4	5	3	4	1	2	2	1	2	2	2	2	2	2	2	2	2	2	1	1	1	1	3	4	4	4	4	4	4	4	3	2	4	4	4	4	4	3	2	3	5	6	2	2	2
781	381秒	27	2	1	4	4	1	1	4	2	2	4	1	1	1	1	1	2	1	3	1	1	1	1	1	1	5	3	4	4	4	3	2	5	2	2	2	2	5	2	2	1	2	3	2	2	4	2	3
874	381秒	35	1	1	4	3	2	2	1	3	1	1	4	1	2	2	2	1	4	3	4	4	3	2	1	1	3	5	4	4	4	3	3	4	4	4	4	4	5	1	2	2	5	3	5	2	4	2	2
923	381秒	26	1	2	3	9	2	3	2	1	1	1	1	1	1	1	1	1	4	4	3	3	1	2	1	4	4	4	4	4	4	3	4	4	3	2	4	5	5	4	2	1	2	2	3	1	5	3	1
2	381秒	42	1	1	3	6	3	4	1	3	3	2	1	1	4	2	2	3	1	1	2	2	5	4	2	2	4	4	3	3	4	4	4	3	2	1	2	2	2	2	2	1	3	3	5	2	3	3	3
918	379秒	28	1	1	4	4	1	1	4	2	2	3	1	1	2	4	2	1	3	2	3	3	2	2	2	3	4	3	3	3	4	3	3	3	3	2	4	4	4	2	2	2	2	2	3	3	3	2	1
73	378秒	43	1	1	5	5	2	2	1	2	1	1	2	2	2	2	4	4	4	4	2	2	2	1	4	4	4	5	4	3	4	4	4	4	3	3	5	4	4	2	2	2	1	2	5	5	2	4	3
520	377秒	38	1	1	4	3	2	2	1	2	1	1	1	1	1	1	1	1	1	1	1	1	1	1	1	1	1	1	2	4	4	1	2	4	1	1	4	2	1	2	1	1	3	2	5	2	3	3	3
552	377秒	39	1	1	4	5	3	2	1	2	2	2	2	2	2	3	2	5	3	4	4	2	1	1	4	4	5	1	1	1	2	2	1	1	1	1	1	1	1	1	1	1	1	3	5	4	3	2	3
734	377秒	28	1	1	4	5	2	3	2	2	2	4	1	1	1	1	2	3	2	2	3	2	2	3	3	3	1	3	3	3	3	3	3	3	2	2	3	4	3	1	1	1	1	1	1	3	3	3	1
787	377秒	34	1	1	4	5	2	2	1	1	1	1	2	2	2	2	4	4	4	4	4	4	4	4	4	4	4	2	2	2	4	2	4	2	2	2	4	4	5	2	2	2	3	2	4	3	3	2	1
16	376秒	31	1	1	4	1	3	4	2	2	2	1	1	1	1	1	1	2	1	1	1	2	2	1	5	4	2	3	3	3	3	3	3	3	2	2	5	5	4	2	4	2	3	4	5	2	3	3	3
10	376秒	43	1	1	5	5	3	4	1	2	2	1	1	1	2	2	2	2	2	3	3	4	2	2	2	2	4	3	3	3	3	3	3	2	4	4	4	5	5	1	2	2	2	3	5	4	3	3	3
309	375秒	35	1	1	4	3	3	4	2	1	2	2	2	1	2	1	1	2	3	2	4	1	1	1	1	2	3	4	3	3	4	2	3	3	3	3	4	4	4	2	1	1	1	3	5	3	3	3	3
478	375秒	30	1	1	2	6	2	2	1	2	2	4	1	1	1	3	5	5	5	5	5	1	1	5	1	3	5	3	3	3	3	1	1	1	1	1	5	5	5	1	1	1	1	1	1	4	3	1	1
2	375秒	35	1	1	4	9	3	3	2	2	2	2	1	1	1	1	1	1	1	1	1	1	4	1	4	4	5	3	5	4	5	3	3	3	3	2	1	4	2	1	1	1	1	3	4	2	3	2	2
99	375秒	39	1	1	2	9	3	4	1	2	2	2	2	2	2	2	2	3	2	2	2	3	2	1	2	2	3	2	3	3	3	4	3	3	3	2	3	3	3	2	2	2	2	2	3	3	3	2	3
380	374秒	49	1	1	3	6	2	2	1	2	1	4	1	1	2	3	2	3	4	4	3	3	4	2	2	3	4	2	2	2	3	2	2	2	2	2	3	2	3	2	2	2	3	2	5	2	3	3	2
433	374秒	40	1	1	5	5	2	3	2	5	1	1	1	1	1	3	1	1	1	1	1	1	1	1	1	1	1	5	5	3	5	3	4	2	3	3	5	5	5	5	4	4	3	5	5	2	4	2	3
7	374秒	30	1	1	3	3	2	2	1	2	1	4	1	1	1	5	1	1	1	1	1	1	1	1	1	1	3	4	3	4	5	3	3	3	3	1	5	2	4	1	3	1	2	2	4	3	3	3	1
324	373秒	34	1	1	4	3	2	2	1	2	1	2	3	2	2	3	2	2	3	3	3	3	2	2	3	3	2	2	2	2	3	3	3	3	3	3	3	3	3	2	2	2	3	3	3	4	3	4	3
60	372秒	37	1	1	3	4	2	3	2	2	2	3	1	1	1	1	4	4	4	3	3	4	4	2	2	2	4	3	3	4	4	4	4	3	2	2	3	4	4	2	2	2	3	3	2	1	4	2	3
570	371秒	35	1	1	3	3	3	4	1	2	2	2	1	1	1	1	1	4	1	1	1	4	4	4	1	1	1	4	3	2	2	3	2	3	2	1	2	1	2	2	2	2	1	1	5	1	3	1	2
663	371秒	49	1	1	3	5	3	4	1	2	2	4	2	2	2	2	2	4	3	3	2	2	3	2	2	2	2	2	3	3	3	3	3	3	2	2	3	4	4	2	2	2	2	2	4	2	3	3	1
43	371秒	32	1	1	4	4	2	2	1	2	1	3	1	1	2	1	2	2	2	2	2	1	2	2	2	2	2	4	2	2	4	3	3	4	4	2	3	4	4	2	2	2	2	2	3	4	4	4	2
379	370秒	45	1	1	5	5	2	3	2	2	1	3	4	2	4	4	4	4	4	4	4	4	4	4	4	4	4	3	3	2	2	3	2	2	2	2	2	4	4	2	2	1	1	1	2	3	3	2	3
849	370秒	45	1	1	3	1	2	2	1	2	2	1	1	1	1	4	1	1	4	5	5	3	4	4	4	4	4	4	5	5	5	4	2	3	3	4	4	4	3	4	2	4	2	2	2	1	4	1	3
36	369秒	32	1	1	4	4	2	2	1	2	1	2	1	1	2	1	1	2	2	2	1	1	1	1	1	4	4	4	3	3	4	2	3	3	4	4	4	5	5	4	2	2	1	2	5	4	3	1	3
23	369秒	32	1	1	5	5	2	3	2	2	1	2	4	2	3	2	4	2	4	5	4	3	4	3	3	4	3	3	3	2	3	3	2	3	4	2	4	5	4	2	2	1	1	1	3	5	3	3	1
267	368秒	27	1	1	4	5	2	2	1	2	2	2	4	4	4	3	4	4	4	4	4	4	4	4	4	4	4	3	2	2	3	2	2	3	3	1	4	4	4	2	2	2	1	1	1	4	3	2	3
518	368秒	38	1	1	4	5	3	4	2	2	2	1	1	1	1	1	1	1	1	1	1	1	1	1	1	1	1	2	2	4	4	3	3	4	2	2	4	2	2	2	2	2	2	2	2	2	2	2	3
913	368秒	34	1	1	3	1	3	4	1	2	2	1	1	1	1	1	1	2	2	1	1	1	1	1	1	4	4	4	4	4	4	3	3	3	3	2	4	1	1	1	1	1	1	1	5	2	4	3	3
13	367秒	32	1	1	1	1	3	3	2	2	2	1	1	1	1	1	1	1	1	1	1	1	1	1	1	1	1	3	3	2	2	3	2	2	4	2	4	4	5	2	2	1	2	5	5	3	4	4	3
123	367秒	36	1	1	4	4	3	2	1	2	2	1	2	1	2	2	2	4	2	3	3	4	2	2	1	2	4	3	4	2	4	3	3	2	2	2	4	4	4	2	1	2	1	2	5	2	3	3	2
291	367秒	41	1	1	3	6	3	4	2	2	2	1	1	1	1	1	2	2	1	1	1	1	1	1	1	2	1	2	2	4	4	4	4	4	4	2	5	2	2	2	2	1	1	3	5	1	4	3	2
498	367秒	21	1	2	2	1	1	1	4	2	3	2	1	1	4	4	2	2	3	4	2	3	3	2	2	2	2	3	3	4	4	3	2	3	3	2	4	4	4	2	2	2	1	2	3	1	3	3	1
44	366秒	32	1	1	4	5	3	3	2	1	2	1	1	1	1	1	1	2	3	2	2	1	1	2	1	3	2	2	3	2	3	2	2	3	2	1	3	4	5	2	2	2	2	3	5	5	3	3	2
255	365秒	31	1	1	3	1	2	3	2	2	1	1	1	1	1	1	1	1	1	1	1	4	2	1	1	2	4	4	5	5	5	5	4	5	5	5	5	5	5	2	2	2	2	1	2	1	5	4	2
364	3659秒	33	1	2	4	1	2	3	2	2	2	2	2	2	3	3	4	3	4	4	4	4	3	4	4	3	1	5	2	4	4	3	1	1	1	3	5	5	5	1	4	1	3	4	4	1	3	4	2
389	3656秒	49	1	1	3	6	3	3	2	2	2	1	2	2	3	3	2	3	3	4	4	3	2	2	3	3	4	3	3	3	3	3	3	3	2	2	3	3	3	2	2	2	1	2	5	3	3	4	3
53	364秒	41	1	1	3	4	3	4	2	2	2	2	1	1	1	1	1	2	2	2	1	2	2	1	1	4	4	3	3	3	3	3	2	2	2	2	2	4	4	2	1	1	1	3	5	3	3	1	3
387	3640秒	31	1	1	4	6	1	1	4	2	2	4	2	2	1	1	3	4	4	4	3	4	2	2	2	2	3	3	3	3	3	3	2	2	2	2	2	2	2	2	2	2	2	3	2	4	3	2	3
138	363秒	39	1	1	5	3	1	1	4	2	2	4	3	2	3	3	4	2	5	2	2	2	2	2	2	2	3	4	5	4	5	5	2	3	3	2	5	3	5	1	1	1	1	1	1	6	2	2	3
199	363秒	38	1	1	4	5	2	3	2	2	2	4	1	1	2	4	1	4	1	2	1	2	1	1	2	5	5	3	3	3	3	3	2	3	2	1	2	1	1	1	1	1	2	1	1	2	3	2	3
297	363秒	23	1	1	4	5	1	1	4	3	2	2	1	1	2	3	1	1	3	1	2	3	2	3	3	2	4	2	2	2	2	3	3	3	2	2	3	5	4	2	2	2	3	3	3	4	4	3	3
479	3637秒	37	1	1	4	1	3	4	2	2	2	4	1	1	1	1	1	2	3	1	1	5	1	1	1	1	1	5	5	5	5	5	1	3	5	1	5	3	3	2	1	1	3	3	4	4	3	3	3
517	362秒	37	1	1	4	9	3	4	1	2	2	1	1	1	1	1	1	1	1	1	1	2	2	1	1	2	2	2	4	4	4	4	3	4	2	2	4	4	4	2	2	2	3	2	5	2	3	3	3
712	362秒	35	1	1	4	5	3	4	1	2	2	1	2	2	2	2	2	4	3	3	4	2	4	2	4	4	4	3	3	2	3	2	2	3	3	2	3	2	2	2	2	1	1	2	5	2	3	3	3
921	362秒	37	1	1	4	3	3	4	2	2	2	1	2	2	3	2	2	4	2	2	3	2	3	2	2	4	4	4	4	4	4	3	3	3	2	2	4	2	2	2	1	1	2	2	5	3	3	2	1
64	361秒	37	1	1	5	3	3	3	2	2	3	3	1	1	2	2	4	4	5	4	4	4	4	4	4	4	4	3	3	3	3	2	2	2	2	2	2	2	2	2	2	2	2	2	1	5	3	2	3
78	361秒	31	1	1	5	6	2	2	1	2	2	2	1	1	1	1	2	2	2	4	4	4	2	2	2	2	2	3	3	3	3	3	3	3	3	2	4	3	2	2	2	1	2	2	2	3	3	3	1
253	361秒	46	1	1	5	5	2	3	2	2	1	2	1	2	2	2	2	2	4	3	2	2	4	2	3	3	5	3	2	2	3	2	2	3	2	2	3	4	4	2	2	1	1	3	5	5	2	3	3
434	361秒	34	1	1	5	3	3	4	2	2	2	2	3	3	4	4	4	5	4	3	4	3	2	4	2	3	4	3	3	2	3	2	2	2	2	1	2	4	2	2	1	1	1	3	4	6	3	2	3
447	361秒	49	1	1	3	3	2	2	1	2	1	1	2	2	2	2	2	3	3	3	3	2	3	2	3	3	3	3	3	3	3	3	2	2	2	2	3	3	3	2	2	2	2	2	4	2	3	3	3
809	361秒	31	1	1	4	3	2	2	1	2	1	1	1	1	1	1	2	1	1	1	1	1	1	1	2	1	3	5	5	5	5	5	5	5	5	2	5	5	5	3	2	2	2	1	5	4	3	3	1
316	360秒	32	2	1	2	2	2	3	3	3	2	2	2	3	2	2	1	3	3	3	2	2	3	2	2	3	4	4	3	3	3	2	3	2	3	2	2	2	3	2	2	2	2	2	3	3	4	3	2
352	360秒	32	1	1	4	3	2	2	1	1	1	4	1	1	2	1	5	1	5	5	5	2	4	2	4	5	5	2	4	4	4	3	4	4	4	2	4	5	4	2	2	1	1	5	5	5	3	2	1
531	360秒	46	1	1	5	5	3	4	2	2	2	1	2	2	1	2	2	4	4	4	4	4	4	2	2	4	4	3	3	2	2	4	3	2	3	2	4	2	2	2	2	2	2	3	5	6	2	3	2
215	359秒	25	1	2	4	3	1	1	4	1	1	1	1	1	1	1	1	1	3	3	2	2	1	1	1	1	1	5	5	1	5	5	5	5	5	5	5	5	5	3	2	3	3	3	5	1	4	3	3
767	359秒	40	1	2	3	1	3	3	2	2	2	4	1	1	1	1	1	1	1	1	1	1	1	1	1	1	1	1	3	5	5	3	5	5	5	1	5	1	1	1	1	1	1	1	5	1	5	5	3
863	359秒	29	1	1	4	3	1	1	4	5	5	1	1	1	1	1	1	1	1	1	1	1	1	1	1	1	1	1	1	4	4	3	2	3	3	3	3	4	3	3	3	3	1	1	5	2	3	4	3
20	359秒	36	1	1	2	1	4	2	1	2	3	1	1	1	1	1	2	2	1	1	2	4	2	2	1	5	5	4	4	2	2	2	1	2	2	2	2	1	2	2	2	1	1	1	5	4	3	3	3
9	359秒	26	1	1	3	6	2	2	1	2	2	3	1	1	1	1	2	1	1	1	1	1	1	2	1	4	4	2	2	1	1	1	1	2	2	1	1	1	2	1	2	1	3	3	1	1	5	2	1
722	358秒	35	1	1	5	3	3	4	2	2	2	1	1	1	2	2	2	4	4	4	4	4	2	2	2	2	2	4	4	4	4	4	2	2	2	2	4	2	2	2	2	2	2	2	5	6	3	3	2
814	357秒	34	1	1	3	9	3	2	1	2	2	4	1	1	1	1	1	4	3	5	2	4	4	1	4	4	4	1	1	4	4	4	4	4	4	2	4	4	4	3	2	2	3	3	5	1	3	3	1
1	357秒	28	1	1	4	3	1	1	4	2	2	1	1	1	2	1	2	2	4	2	4	2	2	2	2	2	4	4	4	4	2	2	2	2	2	2	4	5	5	2	2	2	1	2	3	4	3	3	3
910	356秒	36	1	1	3	7	3	2	1	2	2	4	1	1	1	1	1	2	2	2	1	2	2	1	1	2	3	4	5	5	5	5	5	5	4	4	5	3	2	3	2	4	3	3	5	3	3	5	3
812	355秒	31	1	1	4	3	2	3	2	2	2	4	1	1	1	1	3	4	4	3	3	1	4	2	1	2	3	5	5	2	5	3	2	3	3	2	4	5	5	2	2	1	3	3	1	5	4	3	1
851	355秒	37	1	1	2	9	3	2	1	2	2	1	1	1	3	4	3	2	2	4	3	1	4	2	4	4	1	4	1	2	4	2	3	3	1	1	1	1	1	2	2	2	2	2	5	2	3	3	3
10	355秒	29	1	1	4	6	1	1	4	2	1	2	2	2	2	3	2	2	3	3	3	4	2	2	3	3	3	3	3	2	4	2	3	3	3	2	4	3	3	3	2	2	2	3	3	2	3	3	3
114	354秒	29	1	1	2	7	2	3	2	2	2	3	1	1	1	1	4	4	4	4	4	1	1	1	3	3	3	3	3	3	3	3	3	3	3	3	3	1	1	3	3	1	3	3	1	2	3	1	1
438	354秒	34	1	1	2	9	3	2	1	2	2	2	2	4	2	4	2	4	2	4	1	2	2	2	4	4	4	3	4	4	4	4	4	4	3	2	2	4	4	1	1	1	1	1	3	3	3	2	3
638	354秒	31	1	1	4	1	3	2	1	2	2	1	2	2	1	2	2	4	2	2	2	2	2	2	2	2	2	4	4	4	4	3	3	3	3	2	4	4	4	2	2	2	2	2	5	3	3	2	3
657	354秒	47	1	1	5	5	2	2	1	2	1	2	2	2	2	3	2	2	3	3	2	2	1	2	4	3	4	3	3	2	3	2	2	2	3	2	3	5	5	4	3	3	2	3	5	4	3	2	3
21	354秒	33	1	1	4	6	3	2	1	2	3	3	1	1	1	1	1	1	1	1	1	1	1	1	1	1	1	3	3	3	3	2	3	3	3	1	2	3	3	2	2	2	2	3	2	2	3	3	3
39	353秒	34	4	1	4	9	3	3	2	2	2	1	1	1	1	2	1	2	3	3	2	2	3	2	1	2	2	3	3	3	3	3	3	2	2	2	2	5	4	2	2	1	2	2	5	3	3	3	1
208	353秒	31	1	1	4	3	1	1	4	2	2	2	1	1	1	1	3	2	3	3	2	2	2	2	3	4	3	3	5	4	5	3	4	4	3	2	4	3	4	2	2	2	1	2	3	4	3	3	3
245	353秒	31	1	1	5	3	1	1	4	2	2	2	1	1	1	2	2	3	1	2	4	2	1	3	4	3	3	4	4	4	5	4	4	4	3	1	5	5	5	5	3	2	3	3	3	4	3	2	3
12	353秒	42	4	1	5	5	3	4	2	2	2	1	1	1	1	1	1	1	1	1	1	1	1	1	1	1	1	5	5	4	5	5	5	5	4	2	5	5	5	3	2	2	1	2	5	4	3	4	2
95	353秒	33	1	1	4	4	2	3	2	2	2	2	1	1	1	1	1	3	2	2	1	2	2	1	2	3	4	3	3	3	4	3	3	4	2	2	5	4	4	2	3	2	2	3	2	3	3	4	2
242	352秒	31	1	1	3	4	2	3	2	2	1	2	1	1	2	2	2	3	3	1	1	2	3	2	3	2	5	3	3	3	3	3	3	3	3	2	3	3	3	3	3	2	3	3	2	3	3	3	3
279	352秒	34	1	1	5	4	2	2	1	1	1	1	1	1	1	1	1	1	1	1	1	1	1	2	4	4	3	3	3	3	3	3	3	3	3	5	5	5	5	3	3	2	2	2	5	4	3	3	1
585	352秒	34	1	1	4	3	3	4	1	1	2	4	1	1	1	1	1	1	1	1	1	1	1	1	1	1	1	3	3	3	3	3	3	3	3	3	3	3	3	5	3	3	3	3	5	2	3	4	3
579	351秒	38	1	1	3	9	3	4	1	2	2	1	1	1	1	1	3	3	2	2	2	2	2	2	2	2	2	2	2	4	4	1	1	1	1	1	1	2	1	2	2	2	2	2	5	3	3	2	2
761	351秒	34	1	1	4	5	3	4	2	2	2	2	1	1	1	1	2	2	2	1	1	1	1	1	1	2	4	3	3	3	3	2	3	2	2	2	2	1	1	1	1	1	1	2	5	2	3	2	3
854	351秒	46	1	1	4	5	3	3	2	2	2	1	1	1	1	1	1	1	2	1	1	1	1	1	1	1	3	3	3	3	3	3	3	3	4	2	5	5	4	2	2	2	1	2	5	3	3	5	2
9	351秒	38	1	1	5	3	3	2	1	2	2	1	2	2	2	2	2	2	2	2	2	3	2	2	3	4	4	3	3	2	4	3	3	3	3	2	3	3	4	2	2	2	2	3	5	6	3	2	2
83	351秒	43	1	1	3	1	2	3	2	2	1	2	3	3	3	3	3	3	3	3	3	3	3	3	3	3	3	3	3	3	3	3	3	3	3	3	3	3	3	3	3	3	4	3	3	3	2	2	2
436	350秒	43	4	1	5	5	3	4	1	2	2	1	1	1	3	3	2	4	4	3	2	4	2	2	4	4	4	4	4	2	3	3	3	2	2	2	4	5	5	4	1	1	1	1	5	6	2	2	2
727	350秒	35	1	2	3	3	3	2	1	1	2	2	1	1	1	1	4	5	3	5	1	1	1	1	1	1	4	3	4	4	5	5	5	5	5	5	5	5	5	5	3	4	4	1	5	3	4	4	2
22	350秒	32	1	1	1	7	3	4	2	2	2	2	1	1	1	1	1	2	5	5	4	4	4	4	2	4	4	4	4	4	5	4	4	3	2	1	2	1	1	1	1	1	2	3	5	4	4	2	3
108	349秒	27	2	1	4	5	1	1	4	2	2	1	1	1	1	1	1	3	2	3	2	1	3	3	3	3	5	4	2	1	2	3	2	3	5	2	5	3	5	1	2	1	1	1	5	1	4	3	3
109	349秒	34	1	1	4	1	3	2	1	2	2	1	1	1	1	1	1	1	1	1	1	1	1	1	1	1	1	4	4	4	4	4	4	4	4	4	4	5	5	5	5	2	1	1	5	6	2	3	2
187	349秒	38	1	1	4	6	3	2	1	2	2	2	1	1	1	1	1	1	2	4	2	2	2	2	2	2	2	3	3	3	3	3	2	3	3	2	3	2	3	2	2	2	2	3	3	3	3	3	3
448	349秒	30	1	1	4	5	2	2	1	1	1	1	1	1	1	1	1	1	1	3	3	1	1	1	1	3	3	3	4	2	3	3	3	3	3	2	5	5	5	4	2	2	1	5	4	3	3	1	3
789	349秒	35	1	1	3	4	2	3	2	2	2	3	1	1	1	1	1	4	2	2	1	1	2	1	1	1	3	3	3	1	2	3	2	4	2	1	3	4	4	1	1	1	1	4	3	3	4	3	3
919	349秒	35	1	1	4	4	2	2	1	2	2	3	4	1	1	1	1	4	1	1	5	2	4	2	2	5	5	4	5	5	5	5	3	4	4	4	4	5	5	2	1	1	2	2	1	5	3	3	3
105	349秒	38	1	1	5	5	3	4	2	2	2	1	1	1	1	1	1	2	1	1	1	1	1	1	1	2	3	5	5	5	5	4	3	3	2	1	2	2	4	1	1	1	1	1	5	2	3	3	3
10	349秒	35	1	1	4	4	3	4	1	2	2	2	1	1	1	1	1	2	2	1	1	1	2	2	2	3	3	3	3	3	3	3	3	3	3	2	3	4	2	1	1	1	2	3	3	4	3	1	3
3	348秒	35	4	1	3	1	3	2	1	1	1	2	1	1	1	1	1	1	4	1	1	1	1	1	1	1	1	4	4	4	4	4	2	4	4	4	4	4	4	2	1	1	2	3	5	4	3	3	2
21	348秒	29	1	1	4	4	2	3	2	5	1	1	1	1	1	1	1	1	2	2	1	1	1	1	1	5	5	5	5	3	4	4	4	4	4	4	4	5	5	4	4	2	2	3	5	5	4	2	3
6	348秒	30	1	1	4	3	2	3	2	2	3	3	1	1	2	2	3	4	1	1	1	4	1	1	1	4	5	5	5	2	4	3	3	3	3	1	3	5	3	1	1	1	1	2	1	4	4	3	1
6	347秒	32	1	1	3	6	3	4	1	3	3	3	1	1	4	4	1	4	4	2	2	2	2	1	1	2	1	4	4	4	4	4	4	2	4	4	2	4	4	2	2	2	2	2	2	1	4	2	2
403	346秒	41	1	1	3	4	3	2	1	2	2	2	1	1	1	1	1	4	5	4	4	3	5	4	1	2	5	5	5	5	5	5	2	3	2	2	4	4	3	2	2	1	3	3	5	3	3	3	2
589	346秒	32	1	1	3	1	2	3	2	2	2	3	1	1	2	2	2	4	4	3	4	3	4	2	2	2	4	3	3	3	4	3	3	3	4	2	2	2	3	4	3	2	1	1	1	1	3	2	2
596	346秒	29	1	1	4	4	2	2	1	2	1	2	1	1	1	1	1	1	4	2	3	2	4	2	1	2	1	4	4	2	5	5	2	2	2	2	5	5	5	2	1	1	2	3	3	3	3	3	1
8	346秒	37	1	1	3	9	3	3	2	2	2	1	1	1	1	1	1	1	3	3	1	1	1	1	1	1	1	1	1	1	1	3	1	1	1	1	1	4	4	1	1	1	3	3	5	1	5	3	2
348	345秒	29	2	2	3	1	2	3	2	2	2	3	1	1	2	1	2	2	4	2	1	2	2	1	1	1	3	3	3	3	3	3	2	2	2	2	4	1	1	2	2	2	3	3	3	1	4	2	1
639	345秒	34	1	1	4	9	2	3	2	2	2	2	2	2	1	1	2	4	3	2	3	2	2	1	2	2	2	4	4	2	4	3	2	2	2	2	4	4	4	2	2	2	1	2	2	4	3	2	3
764	345秒	36	1	1	3	9	3	3	2	2	2	1	1	1	1	1	1	1	1	3	1	1	1	1	1	1	4	1	1	1	1	1	1	3	4	1	4	4	1	4	1	1	2	2	5	4	3	3	2
205	3457秒	25	1	2	3	6	3	4	2	2	2	1	1	1	1	1	1	1	3	2	1	1	1	1	1	1	1	3	5	5	5	5	5	5	5	2	5	2	5	1	5	1	1	3	1	2	5	4	1
22	344秒	39	1	1	2	9	3	4	1	2	2	1	1	1	2	3	2	3	3	1	1	1	1	1	2	1	4	2	3	3	3	3	3	3	1	1	3	4	2	1	1	1	2	2	3	3	3	3	3
106	344秒	34	1	1	4	1	3	2	1	2	2	1	1	1	1	1	1	1	1	1	1	1	1	1	1	1	1	4	4	4	5	4	4	4	4	4	5	5	5	4	2	2	1	1	5	6	2	4	2
615	344秒	37	1	1	3	7	3	3	2	2	3	3	1	1	1	1	1	1	2	1	1	1	1	1	1	1	1	2	3	1	2	3	2	3	2	2	2	1	3	3	2	1	2	3	2	2	4	3	2
803	344秒	37	1	1	3	5	3	4	1	2	2	1	2	2	2	2	2	4	4	4	2	4	4	3	4	3	3	3	3	3	3	3	2	3	4	2	4	2	2	2	2	2	2	2	4	4	3	3	3
23	344秒	39	1	1	2	7	2	2	1	1	1	1	1	1	1	1	1	1	1	1	1	1	1	1	1	1	1	3	3	4	3	3	3	3	3	3	3	3	3	1	1	1	1	1	5	3	3	3	3
8	344秒	36	1	1	4	6	3	2	1	2	2	1	2	2	1	2	3	4	3	3	3	2	2	1	2	2	2	3	3	3	3	3	3	3	2	2	2	4	3	3	2	2	2	3	5	5	3	3	2
54	343秒	29	1	1	4	4	1	1	4	2	1	1	1	1	1	1	1	1	3	3	1	1	1	1	1	1	1	3	5	5	5	3	2	3	4	1	5	5	5	1	2	3	1	2	5	5	3	2	3
69	343秒	29	2	1	2	1	2	3	2	1	1	1	1	1	1	1	1	1	2	1	1	1	1	1	1	1	1	5	4	3	3	3	3	3	5	5	4	5	5	2	1	1	3	3	4	1	3	4	3
115	343秒	33	1	1	5	4	3	2	1	2	2	1	2	2	1	1	2	4	4	4	4	1	2	1	1	1	2	4	4	2	4	2	2	2	2	1	2	4	4	2	2	2	2	2	5	5	2	3	3
598	343秒	33	1	1	4	3	2	2	1	2	2	3	1	1	1	1	1	2	2	2	2	2	2	2	4	4	2	5	5	5	5	5	5	3	2	2	5	5	4	2	2	1	1	1	1	5	3	3	1
887	343秒	43	1	1	4	3	3	4	2	3	3	3	2	2	4	4	3	4	3	3	4	3	3	3	4	4	4	4	4	4	4	4	3	3	3	3	3	3	3	2	2	2	2	2	2	3	3	3	2
77	343秒	48	1	1	4	4	2	2	1	2	1	1	2	2	2	2	2	3	2	3	3	3	2	1	2	2	4	3	3	2	3	3	2	2	2	2	3	3	4	2	2	1	3	3	5	6	2	3	3
361	342秒	39	1	1	4	3	2	3	2	2	2	4	1	1	2	4	2	4	4	4	4	2	4	4	4	4	4	4	4	2	2	2	2	2	2	2	2	2	4	2	2	2	1	3	1	4	3	2	3
456	342秒	22	1	2	1	1	1	1	4	2	2	1	1	1	1	1	1	1	1	1	1	1	1	1	1	1	1	4	3	3	3	3	3	2	2	1	2	1	4	3	2	1	2	2	3	1	5	4	2
535	342秒	32	1	1	4	3	2	2	1	2	2	3	1	1	2	2	1	1	4	2	1	1	1	1	1	1	2	4	4	2	4	3	3	4	4	2	4	5	3	2	2	1	2	3	3	2	3	3	3
561	342秒	35	1	2	4	3	2	3	2	1	1	1	1	1	1	1	1	1	1	1	1	1	1	1	1	4	4	5	5	5	5	5	5	5	4	4	4	4	4	3	3	3	3	4	5	2	3	3	2
688	342秒	33	1	1	2	9	2	2	1	2	1	2	2	2	2	2	2	2	2	2	2	2	2	2	2	2	4	4	4	4	4	4	4	4	4	4	2	4	4	4	4	4	1	1	3	1	3	2	3
20	342秒	39	1	1	2	6	3	2	1	3	3	4	1	1	1	1	1	1	3	4	1	4	4	2	4	4	4	4	4	2	2	2	1	2	1	1	1	1	1	1	1	1	1	5	2	2	3	3	2
19	342秒	28	1	1	3	1	2	3	2	2	2	3	3	4	3	4	5	4	5	5	4	2	4	2	4	5	4	5	3	2	2	2	3	2	4	2	4	2	2	2	3	2	1	2	2	3	3	3	3
247	341秒	31	1	1	4	4	2	2	1	2	2	2	1	1	2	3	1	1	2	2	2	2	1	2	2	2	2	3	4	3	3	3	3	3	3	2	3	4	3	2	2	2	3	3	3	3	3	4	3
705	341秒	31	1	1	4	3	2	3	2	1	1	2	2	2	2	2	2	2	2	2	2	4	2	2	2	4	4	3	3	2	3	3	3	3	3	3	4	4	4	2	4	1	1	2	2	2	3	3	3
708	341秒	37	1	1	4	9	3	4	1	2	2	1	1	1	1	1	1	1	1	1	1	1	1	1	1	1	4	2	5	4	5	1	4	4	4	2	5	5	5	1	1	1	1	2	5	2	3	3	2
12	341秒	35	1	1	4	3	2	3	2	2	2	4	4	4	4	4	4	4	4	4	4	4	4	2	4	4	4	4	4	4	4	2	2	2	2	2	2	4	5	2	2	2	2	2	1	4	3	2	3
142	340秒	28	2	1	5	3	3	4	1	4	4	4	1	1	1	1	1	1	1	1	1	1	1	1	1	1	1	1	4	4	4	3	4	4	4	4	4	4	4	4	4	1	1	3	3	3	5	3	3
48	340秒	30	4	1	3	9	3	4	2	2	2	2	1	1	2	2	1	4	4	2	2	2	2	2	4	5	5	5	4	4	4	3	3	2	2	1	4	5	5	1	2	1	1	3	3	2	3	4	3
71	339秒	34	1	1	1	1	2	3	2	1	1	3	1	1	1	1	1	1	3	2	2	3	2	2	1	1	3	3	4	3	3	4	4	4	3	2	3	4	4	2	3	3	2	3	3	1	4	3	3
202	339秒	37	1	1	4	9	2	3	2	1	1	2	1	1	1	1	1	1	2	1	1	2	1	1	1	1	1	4	4	1	2	4	4	4	4	3	4	5	5	1	1	1	1	3	5	6	2	2	3
262	339秒	28	1	1	3	4	2	2	1	3	1	3	1	1	1	1	1	1	1	1	1	1	1	1	1	1	1	1	1	1	1	1	1	1	1	1	1	1	1	1	1	1	1	1	3	2	3	3	1
69	339秒	30	1	2	2	9	2	2	1	2	2	3	2	1	2	2	2	2	2	2	2	4	2	2	4	4	4	4	4	2	2	2	2	2	2	2	4	2	2	2	2	2	2	3	2	2	3	2	3
20	338秒	31	1	1	3	1	3	4	1	2	2	1	2	3	4	4	5	4	4	2	4	4	4	4	2	3	4	4	4	4	4	4	4	4	2	1	4	4	4	1	1	1	1	1	5	4	3	1	3
111	338秒	37	1	1	5	5	3	4	1	2	2	1	1	1	3	4	2	4	4	4	2	2	2	2	2	3	2	4	4	4	4	4	3	1	2	1	4	4	5	2	2	2	2	2	5	3	3	2	2
604	338秒	35	1	1	4	3	2	2	1	2	1	4	1	1	1	1	1	1	1	1	1	1	1	1	1	4	4	2	4	4	4	4	4	4	2	2	3	4	5	3	2	2	3	3	3	3	3	2	1
66	338秒	39	1	1	4	1	3	3	2	4	2	4	1	1	1	1	1	1	1	1	1	1	1	1	1	1	3	3	3	3	3	3	2	2	2	1	4	5	5	2	4	2	2	3	4	4	3	3	3
114	338秒	36	1	1	4	4	3	4	2	2	2	1	1	1	1	1	1	1	3	2	1	2	1	1	1	1	5	3	3	3	3	3	3	3	3	3	1	4	2	1	1	1	1	2	5	5	3	1	2
346	337秒	30	1	1	3	4	1	1	4	2	1	1	2	1	3	3	2	3	4	3	2	2	1	2	2	4	4	3	4	3	3	3	3	4	4	3	4	5	5	3	2	2	1	2	3	2	4	1	3
402	336秒	48	1	1	4	7	2	2	1	4	1	1	1	1	1	1	1	1	1	1	1	1	1	1	1	1	1	3	3	3	3	3	3	3	3	2	2	3	4	2	1	2	1	2	5	1	3	3	3
430	336秒	47	1	1	3	3	2	3	2	2	2	2	1	1	1	4	3	3	4	3	3	2	3	2	2	4	3	3	3	3	3	3	3	2	2	2	3	5	4	2	2	2	1	1	2	6	3	3	3
499	336秒	36	1	1	4	6	3	4	2	2	2	1	1	1	1	1	1	4	4	4	4	1	1	1	2	4	2	4	2	4	4	1	2	4	1	1	2	2	2	2	2	1	2	2	5	3	3	2	2
716	336秒	44	1	1	4	3	3	4	2	2	2	1	1	1	1	1	1	2	5	3	2	2	2	2	4	3	4	4	4	3	3	2	2	2	2	1	4	2	2	2	2	2	2	3	5	2	3	3	2
883	336秒	34	1	2	5	6	2	2	1	3	2	4	1	1	4	4	4	4	4	4	4	2	2	1	4	4	4	4	4	4	4	2	1	1	3	2	4	4	4	2	1	1	1	2	1	3	3	2	1
11	336秒	33	2	1	3	7	3	2	1	3	3	3	1	1	2	2	2	1	4	2	2	2	2	2	1	4	2	4	4	2	3	3	4	4	4	2	5	4	5	1	2	1	1	1	2	2	3	3	1
822	335秒	36	1	1	5	5	2	3	2	2	1	2	1	1	1	1	4	4	1	1	1	1	2	1	2	1	2	4	4	4	5	4	5	5	5	3	5	5	5	3	3	3	4	5	4	4	4	3	3
117	334秒	37	1	1	4	4	3	2	1	2	2	2	1	1	1	1	1	2	1	4	2	2	2	1	2	4	4	5	5	5	5	4	4	4	4	3	3	4	4	1	1	1	2	2	3	5	3	3	2
168	334秒	29	1	1	4	3	1	1	4	2	2	3	1	2	2	2	2	2	3	3	2	2	2	2	2	3	5	3	3	3	3	3	2	2	2	2	2	2	2	2	2	2	2	2	2	3	4	2	3
17	334秒	33	1	1	4	3	3	4	1	2	2	1	1	1	2	1	2	4	5	5	1	2	2	2	4	4	4	3	4	4	4	2	2	3	4	4	2	4	4	1	2	2	2	2	5	4	3	2	1
27	333秒	32	1	1	3	1	3	3	2	2	2	1	1	1	1	1	1	2	2	1	1	4	4	1	2	3	4	2	4	4	5	2	2	2	1	1	5	5	2	1	1	1	1	3	5	5	3	3	3
35	333秒	42	1	1	4	4	1	1	4	5	5	1	1	1	1	1	1	1	1	1	1	1	1	1	1	1	1	3	3	3	4	4	4	4	3	3	4	4	4	3	3	3	1	2	4	4	3	2	3
1	333秒	30	1	1	4	4	2	3	2	2	1	1	1	1	1	2	1	1	3	1	1	2	2	2	1	4	5	3	4	5	5	2	4	3	3	4	4	5	5	2	1	1	1	2	5	4	3	2	1
225	332秒	40	1	1	4	3	3	4	1	2	2	1	1	1	1	1	1	1	2	2	1	1	1	1	2	4	4	3	3	4	4	4	4	4	2	2	4	4	5	2	2	2	2	3	5	3	4	3	3
238	332秒	34	1	1	4	3	3	4	1	2	2	1	1	1	4	4	4	4	1	1	1	1	1	1	1	1	1	4	5	1	5	3	5	5	5	1	4	5	5	1	1	1	1	1	5	1	3	2	1
728	332秒	36	1	1	5	3	2	2	1	2	1	1	1	1	2	3	2	2	2	2	3	3	1	1	2	2	2	3	3	3	3	3	3	3	3	3	3	3	3	3	3	2	3	3	3	4	3	3	2
957	3326秒	30	1	1	4	6	2	2	1	2	2	3	1	1	1	1	1	1	3	3	1	3	2	2	1	4	1	4	2	1	4	4	4	5	1	1	1	2	4	1	1	1	1	1	3	1	3	1	2
828	331秒	41	1	1	3	3	3	2	1	3	2	2	1	1	1	1	1	4	4	2	1	2	2	1	1	1	2	1	2	2	2	2	2	1	1	1	1	1	1	1	1	1	2	2	4	2	3	3	3
17	331秒	44	1	1	5	5	2	2	1	2	2	3	1	1	3	3	4	4	5	5	5	5	3	3	3	4	5	5	5	2	5	5	3	4	2	2	2	5	5	2	3	1	2	3	4	5	3	3	3
28	330秒	32	1	1	4	3	3	4	3	2	2	1	1	1	1	1	1	1	1	1	1	1	1	1	1	1	1	1	5	5	5	5	5	5	5	5	5	5	5	1	1	1	1	1	5	2	4	1	1
421	330秒	36	1	1	4	6	3	2	1	2	2	2	1	1	1	1	1	4	3	3	2	1	2	2	1	4	3	3	3	3	3	3	2	2	2	2	3	2	2	2	2	2	3	3	3	2	3	3	3
450	330秒	32	1	1	2	1	2	2	1	2	1	1	1	1	1	1	1	2	4	1	1	2	1	1	2	3	2	4	5	5	5	5	4	4	4	4	4	4	5	3	3	2	2	3	4	2	3	4	2
724	330秒	36	2	2	4	9	2	3	2	1	1	1	1	1	1	1	1	1	4	3	3	3	3	4	3	3	3	4	4	4	4	4	3	4	4	3	4	3	3	2	2	2	3	3	3	1	3	3	1
86	330秒	30	4	1	3	6	1	1	4	2	2	3	2	2	2	2	2	3	3	3	3	3	3	2	3	2	2	3	3	3	3	3	3	3	3	3	3	5	4	1	1	1	1	1	2	4	3	3	1
235	329秒	31	1	1	4	4	3	3	2	2	2	2	1	1	2	2	1	2	1	1	1	1	1	2	2	2	2	3	4	1	3	2	1	2	2	2	4	4	5	1	1	1	1	3	5	3	3	3	1
427	329秒	45	1	1	4	3	2	3	2	2	2	2	2	1	2	3	4	4	5	3	3	2	3	2	3	3	4	3	3	3	3	3	3	2	2	1	4	5	5	2	1	1	1	1	3	3	3	3	3
664	329秒	28	1	1	1	9	3	4	1	3	3	3	2	2	2	2	3	4	4	4	2	4	4	4	2	2	4	2	4	2	2	2	2	2	2	2	2	4	4	2	2	2	3	3	2	2	3	3	1
777	329秒	30	1	2	2	1	3	4	1	2	2	4	1	1	1	1	1	4	2	3	1	1	1	1	1	1	1	4	5	4	5	4	2	3	2	2	2	2	2	2	2	2	3	3	5	2	3	3	2
198	328秒	38	1	1	4	3	2	2	1	2	1	2	2	2	1	2	2	2	2	2	2	2	2	2	1	4	4	4	4	4	4	4	4	2	2	2	2	2	2	1	1	1	2	2	3	5	3	3	2
1	328秒	22	1	2	4	6	1	1	3	1	1	2	1	1	1	2	4	4	3	2	4	4	2	2	2	2	4	4	3	5	5	2	4	4	5	2	5	5	5	2	2	2	2	3	4	4	2	1	3
283	327秒	33	1	1	5	4	2	2	1	2	2	2	4	4	4	4	4	4	4	2	2	4	4	4	4	4	4	4	4	4	4	4	4	4	4	2	4	5	4	2	2	1	1	2	2	6	2	3	1
289	327秒	34	1	1	4	3	2	2	1	2	2	3	2	2	2	2	3	3	4	3	3	2	3	1	1	2	3	3	3	2	3	3	2	3	3	3	3	3	2	1	2	2	2	2	3	3	3	3	3
677	327秒	44	1	1	4	3	2	3	2	2	1	1	2	2	2	2	2	4	4	2	2	2	2	1	2	2	2	4	5	2	2	2	2	2	4	2	5	5	5	4	2	2	2	3	5	6	3	2	3
368	326秒	36	1	1	4	4	2	2	1	2	2	3	1	1	3	3	2	2	2	2	1	1	1	1	1	1	1	3	3	3	3	3	3	2	2	2	3	5	5	2	2	2	3	3	2	4	3	3	1
396	326秒	36	1	1	4	4	3	4	2	1	2	1	2	1	1	1	3	4	4	3	2	2	1	1	5	5	2	4	5	3	5	3	3	4	3	4	5	4	3	2	1	1	2	3	5	3	4	2	3
121	325秒	39	1	1	3	4	2	2	1	2	1	1	2	1	1	1	1	1	2	1	1	3	1	2	1	1	1	5	5	5	5	4	3	4	3	3	5	5	5	3	1	1	2	3	5	6	3	3	3
486	325秒	29	1	1	3	7	1	1	4	1	1	1	4	1	2	2	2	2	3	3	2	2	2	2	2	2	4	4	3	4	4	3	4	4	2	2	4	4	4	4	4	2	3	3	4	2	3	2	3
643	325秒	32	1	1	4	4	3	2	1	2	2	1	1	1	1	1	1	1	1	1	1	1	1	1	1	1	1	3	3	3	5	4	4	5	3	3	5	4	4	3	5	5	4	3	5	2	3	5	3
31	325秒	29	2	2	4	3	2	3	2	2	2	4	2	2	4	5	2	4	5	5	5	4	5	5	4	5	5	5	5	5	5	5	5	5	5	1	2	5	5	1	1	1	1	1	1	3	3	3	2
412	324秒	39	1	1	5	5	2	2	1	2	1	1	1	1	2	3	1	1	2	1	1	1	2	1	3	4	4	4	3	3	4	4	3	2	3	4	4	3	5	2	2	2	2	3	5	4	3	4	3
785	324秒	34	1	1	5	9	3	4	2	2	2	1	1	1	1	1	1	4	2	2	2	3	2	1	2	2	4	3	2	2	2	2	1	2	1	1	4	4	4	2	1	1	1	3	5	4	3	2	3
79	324秒	37	1	1	4	1	3	4	2	2	3	1	1	1	1	1	1	2	4	1	1	3	2	2	4	4	4	3	3	3	3	3	3	3	4	2	4	5	5	2	2	2	2	2	3	2	3	3	1
14	324秒	35	1	1	2	9	2	2	1	2	1	2	2	2	1	1	1	2	2	3	2	2	2	2	2	1	2	2	2	2	2	3	2	2	2	2	2	3	3	2	2	2	2	2	2	2	3	3	3
637	323秒	30	1	1	4	3	2	3	2	2	2	3	1	1	1	1	2	2	3	3	3	2	2	1	2	3	2	3	4	4	4	4	4	4	4	2	5	4	4	3	2	2	2	3	3	3	3	3	3
760	323秒	31	1	1	4	4	1	1	4	2	3	2	1	1	3	2	4	4	4	4	4	4	2	1	2	4	4	4	3	3	3	2	2	2	2	2	4	5	5	1	1	1	2	3	1	3	3	2	3
74	323秒	38	1	1	5	5	2	3	2	2	1	2	1	1	1	1	1	1	1	1	1	1	1	1	2	2	4	5	5	3	3	3	3	3	2	2	4	5	5	3	2	2	5	3	5	4	3	3	2
8	323秒	23	1	2	3	4	1	1	3	2	1	1	2	2	4	4	4	2	4	3	3	3	3	3	4	3	3	2	2	4	5	3	4	4	4	4	4	4	5	3	3	2	3	3	3	1	3	3	3
58	322秒	40	1	1	4	5	2	2	1	2	2	3	1	1	1	2	1	1	3	3	2	2	2	2	4	2	2	4	5	4	4	4	3	2	4	1	4	5	5	1	2	1	2	2	2	2	3	2	3
97	322秒	32	1	1	4	3	1	1	4	2	1	2	1	1	1	1	1	1	1	1	1	1	1	1	1	1	1	3	3	2	3	3	2	3	3	2	2	2	1	2	1	2	1	4	3	2	3	3	2
261	322秒	33	1	1	5	5	2	3	2	2	1	2	4	2	2	1	2	2	4	2	4	5	2	4	4	4	4	4	4	2	4	4	1	3	4	4	4	5	5	2	1	1	1	2	4	3	3	2	3
652	322秒	31	1	1	4	5	2	3	2	2	2	4	2	2	2	2	2	5	5	5	4	1	1	1	1	1	3	3	3	2	3	2	2	3	2	1	2	1	2	1	1	1	4	2	1	2	3	3	3
654	322秒	29	1	1	4	5	1	1	4	3	3	4	1	1	4	5	1	4	5	5	3	3	3	3	4	2	5	2	4	4	2	2	1	1	1	1	1	1	1	1	1	1	1	3	1	1	3	3	1
951	322秒	34	1	1	3	6	3	4	2	2	2	4	1	1	1	3	3	2	2	4	1	1	2	1	1	1	1	1	1	1	1	4	4	4	4	4	1	1	1	2	1	1	4	3	5	1	5	4	2
274	321秒	39	1	1	4	3	3	3	2	2	2	1	1	1	1	1	1	1	1	1	1	1	1	1	1	1	1	3	3	4	4	3	2	3	2	2	2	5	5	2	2	2	1	1	5	6	2	2	2
526	320秒	36	4	1	4	4	2	3	2	1	1	1	1	1	1	1	1	1	1	1	1	1	1	1	1	3	3	3	5	5	5	5	5	2	2	4	5	5	5	4	1	1	2	2	5	4	3	2	1
824	320秒	36	1	1	4	3	3	4	2	2	2	1	1	1	1	1	1	4	1	1	2	3	1	1	2	2	3	3	3	3	3	3	3	3	3	1	3	2	3	2	1	1	3	3	5	3	3	4	3
882	320秒	33	1	1	4	3	2	3	2	1	1	1	1	1	1	1	1	1	1	1	1	1	1	1	1	1	1	1	1	3	3	3	3	3	3	3	3	5	5	5	5	5	5	5	4	3	4	4	2
1	320秒	30	1	1	3	3	2	3	2	3	3	4	2	1	2	2	4	4	5	4	4	4	4	2	2	2	2	2	2	2	2	2	2	2	2	2	2	3	4	2	2	2	1	2	1	2	2	2	3
553	319秒	42	1	2	3	4	3	4	1	3	3	3	1	1	3	3	2	3	3	3	1	1	1	1	1	1	1	3	3	3	3	3	2	2	2	2	2	2	2	1	1	1	1	1	3	2	3	3	2
576	319秒	38	1	1	5	6	3	3	2	2	2	1	1	1	2	1	1	1	4	4	3	4	2	1	1	2	4	3	3	2	2	3	3	2	2	2	4	5	4	2	2	2	1	2	5	5	3	3	3
67	319秒	42	1	1	3	1	2	2	1	2	1	1	1	1	1	1	4	4	4	5	5	4	1	1	1	4	4	5	5	5	5	5	5	4	4	2	4	2	4	1	1	1	2	2	5	5	3	2	3
35	319秒	39	1	1	4	9	3	2	1	1	1	1	1	1	1	1	1	1	1	1	1	1	1	1	1	4	1	4	4	2	4	2	2	3	4	2	2	3	4	4	2	2	3	3	5	6	4	4	2
134	318秒	29	1	1	2	1	3	4	1	2	2	1	1	1	1	1	1	1	1	1	1	2	1	1	1	1	1	1	1	1	2	2	3	3	2	1	4	4	3	1	1	1	2	2	5	2	3	3	1
184	318秒	31	1	1	4	3	1	1	4	2	2	1	1	1	5	5	5	4	5	4	4	5	5	5	1	5	4	2	2	2	4	2	3	2	1	1	4	4	2	3	2	1	3	3	3	1	3	2	1
622	318秒	35	1	1	4	5	3	2	1	2	2	1	1	1	1	1	1	4	1	2	3	2	1	1	1	2	2	3	3	4	4	2	4	4	4	4	4	1	1	1	1	1	2	2	5	2	3	2	3
16	318秒	32	1	1	2	1	3	4	1	2	2	1	1	1	1	1	1	3	4	2	3	3	1	1	1	1	1	5	5	5	5	3	4	5	3	2	5	5	4	4	4	4	3	5	5	1	3	3	3
39	318秒	36	4	1	4	9	2	2	1	2	1	1	2	2	2	4	4	4	4	3	1	2	1	2	2	2	2	4	4	4	4	4	2	3	4	4	4	4	4	2	2	2	1	1	4	6	2	3	3
196	317秒	36	1	1	4	4	3	4	2	2	2	1	1	1	4	4	4	4	5	2	2	1	4	4	5	5	5	5	5	2	4	2	4	2	2	2	4	4	5	2	2	1	4	1	5	3	2	3	2
565	317秒	47	1	1	3	3	2	3	2	2	1	1	1	1	3	1	4	4	5	5	5	5	2	2	2	4	4	3	3	3	3	3	3	4	4	1	2	2	4	1	2	1	3	2	5	1	4	4	2
861	317秒	29	1	1	4	3	2	3	2	2	2	3	1	1	3	2	2	2	5	2	4	2	2	1	1	2	2	4	4	2	2	2	2	1	1	1	2	4	5	1	1	1	1	3	1	1	3	3	1
11	316秒	30	1	1	4	9	3	3	2	2	2	2	2	2	2	2	2	2	2	2	2	2	2	3	2	3	2	3	2	2	2	2	2	2	2	2	3	3	4	2	2	1	1	1	3	2	4	3	2
101	316秒	31	1	1	3	6	1	1	1	2	2	1	1	1	1	1	3	3	5	5	5	5	3	2	5	3	3	3	3	3	5	3	3	4	3	3	3	3	4	4	3	3	3	3	3	2	3	3	3
182	316秒	40	1	1	4	4	2	2	1	2	1	2	2	2	1	1	1	1	2	1	1	1	2	1	1	4	4	3	4	3	3	3	2	3	2	2	2	4	4	2	1	1	2	2	5	6	2	2	2
377	316秒	46	1	1	4	3	2	3	2	2	1	2	1	1	1	1	2	4	2	3	2	1	2	1	4	2	4	2	3	3	4	3	2	3	2	2	4	4	2	1	1	1	2	2	5	4	3	3	3
541	316秒	34	1	1	4	3	3	2	1	2	2	4	4	4	2	3	2	2	4	4	4	4	4	2	2	2	4	4	2	2	2	2	2	2	2	2	2	2	4	2	2	2	2	2	4	4	3	2	1
696	316秒	33	1	1	4	3	2	3	2	2	1	2	1	1	1	1	1	1	1	1	1	1	1	1	4	4	4	4	4	4	4	4	4	4	4	4	4	5	5	1	4	1	2	3	4	3	3	4	3
21	316秒	31	1	1	4	4	2	2	1	2	2	4	2	2	2	2	2	2	4	4	3	3	3	4	4	5	5	1	2	2	2	2	4	2	4	2	4	5	5	1	1	1	1	1	1	2	3	1	2
29	315秒	34	1	1	4	4	3	4	2	2	2	1	1	1	1	1	1	2	2	1	1	1	1	1	1	2	2	4	4	4	4	4	4	4	1	2	5	5	5	2	1	1	3	3	5	5	3	2	2
18	315秒	41	4	1	4	3	3	4	2	2	2	1	1	1	1	1	1	1	2	2	2	2	2	1	1	1	4	4	4	4	4	3	3	4	3	2	4	4	4	2	2	2	3	3	5	1	4	4	2
595	314秒	31	1	1	4	7	1	1	4	2	1	1	1	1	1	1	1	1	2	2	1	1	1	1	1	1	1	2	2	2	3	3	3	3	2	2	2	5	4	4	4	2	2	2	2	5	3	2	3
655	314秒	26	1	1	4	3	1	1	4	1	1	4	1	1	1	1	1	1	1	1	1	3	1	1	1	1	1	5	5	5	5	5	5	5	5	5	5	5	5	3	5	5	1	1	5	6	2	2	3
858	314秒	39	1	1	4	4	2	3	2	2	1	1	1	1	1	1	1	3	1	1	1	1	5	1	1	1	1	3	3	3	4	4	3	3	3	3	5	5	1	2	3	2	2	3	3	5	3	3	2
14	314秒	40	1	1	5	3	3	3	2	2	2	1	2	2	3	2	4	3	3	3	3	2	2	2	2	4	4	2	3	2	2	3	1	4	1	1	4	4	4	1	2	1	1	2	5	6	2	3	2
131	313秒	29	1	1	4	4	2	3	2	2	1	2	1	1	2	2	1	1	4	4	4	1	1	1	2	4	4	3	3	3	3	3	3	2	2	2	2	5	4	1	1	1	2	4	4	5	3	2	1
317	313秒	26	1	1	4	5	1	1	4	2	2	4	4	2	4	4	4	4	4	4	4	4	4	4	5	5	5	4	4	4	4	2	4	3	4	4	4	4	2	1	1	1	1	1	2	4	2	1	3
818	313秒	41	1	1	4	4	2	2	1	2	1	3	1	1	2	2	2	3	3	3	2	2	2	2	2	4	4	2	3	4	4	3	2	3	3	2	2	3	3	2	1	1	2	2	3	4	2	3	3
127	312秒	28	1	2	4	6	1	1	4	2	2	4	1	1	2	2	1	1	1	2	2	2	2	1	1	2	5	1	2	2	2	2	1	2	1	1	2	2	2	1	1	1	1	2	1	2	3	2	1
467	312秒	29	1	1	4	7	4	4	2	2	3	1	2	2	2	2	2	4	4	4	4	5	3	2	2	2	4	4	4	4	4	2	3	4	2	2	3	2	2	2	2	2	2	1	5	6	2	2	3
475	312秒	27	1	1	3	9	3	3	2	2	3	1	1	1	1	1	1	1	1	1	1	1	1	1	1	1	1	3	3	3	3	3	3	3	1	3	3	2	2	4	3	2	3	3	3	1	3	3	1
544	312秒	44	1	1	5	3	2	2	1	2	2	4	1	2	2	3	4	4	4	1	2	2	4	2	2	4	4	3	3	3	3	2	2	1	2	1	2	2	1	1	1	1	1	1	2	3	3	3	2
8	312秒	39	1	1	4	3	2	2	1	2	1	1	2	1	2	2	2	1	2	3	3	4	3	1	2	4	5	3	4	3	3	3	3	3	5	2	4	5	4	2	1	1	1	2	5	5	3	2	3
30	312秒	27	1	2	4	9	2	3	2	2	2	3	1	1	5	4	2	3	4	2	3	3	4	3	2	3	2	2	2	2	3	3	2	1	2	2	1	3	4	2	1	2	1	1	2	2	3	3	3
135	311秒	30	1	1	4	6	2	2	1	1	1	1	1	1	1	1	2	1	4	4	4	4	5	2	1	2	4	3	3	2	3	3	3	3	3	3	3	3	2	2	1	1	2	3	5	3	3	3	1
371	311秒	39	1	1	4	6	3	4	1	2	2	1	1	1	1	1	1	1	4	4	4	1	1	1	1	1	1	4	4	4	4	4	2	4	2	2	4	4	2	1	1	1	2	2	5	3	3	2	2
468	311秒	40	1	1	4	3	3	2	1	2	2	1	2	1	4	1	1	2	5	5	5	2	4	2	2	4	2	5	1	3	1	2	1	3	2	1	1	1	2	2	2	1	1	1	3	3	3	3	2
731	311秒	38	1	1	4	4	3	4	2	2	2	2	1	1	1	1	1	2	2	2	1	1	1	1	1	2	3	3	3	2	3	1	3	3	3	2	3	2	2	2	2	3	1	1	5	3	3	1	1
826	311秒	34	1	1	3	1	2	3	2	5	1	1	1	1	1	1	1	1	2	1	1	1	1	1	1	2	5	5	5	3	5	3	3	3	4	4	5	5	5	2	3	2	4	5	5	6	3	4	3
3	311秒	25	1	1	4	9	2	2	1	1	1	1	2	1	1	1	1	1	1	3	1	3	1	3	1	3	4	3	3	3	3	3	3	4	3	3	4	4	4	3	3	1	1	1	4	1	3	2	1
125	310秒	33	1	1	5	3	3	4	1	2	2	1	1	1	1	1	1	1	1	1	1	1	1	1	2	2	4	5	5	5	5	4	4	4	3	2	4	3	2	1	2	1	2	2	5	5	3	5	1
474	310秒	36	1	1	5	3	2	3	2	2	1	1	1	1	2	2	2	2	4	4	4	1	2	1	1	2	2	4	4	3	5	5	5	2	3	1	5	5	4	1	1	1	2	4	4	5	3	4	3
587	310秒	35	1	1	5	3	2	3	2	2	1	1	1	1	1	2	1	1	1	1	3	2	1	1	1	4	5	3	4	1	3	4	3	2	2	1	5	5	5	2	1	1	3	4	5	3	3	3	2
597	310秒	34	1	1	3	3	2	2	1	2	2	3	1	1	1	1	1	2	1	1	1	1	1	1	1	1	1	1	1	1	1	1	1	1	1	1	4	1	1	4	1	1	4	4	2	1	3	3	1
902	310秒	35	1	1	4	5	2	2	1	2	2	3	2	2	3	2	2	2	2	1	1	2	4	4	5	5	5	3	3	1	2	2	2	3	2	2	4	5	1	1	1	1	2	3	2	3	3	3	1
44	310秒	32	1	1	2	1	3	2	1	2	2	1	1	1	2	2	1	2	3	3	3	3	3	2	3	3	3	3	2	2	3	1	1	3	3	1	2	5	5	2	1	1	1	1	5	2	3	3	1
26	310秒	31	1	1	4	5	2	3	2	2	2	4	1	1	2	2	4	4	4	5	4	4	2	2	2	2	4	3	3	3	3	3	2	3	2	4	5	2	4	2	2	2	2	2	1	5	3	4	1
611	309秒	27	1	1	1	7	3	4	2	2	2	1	1	1	1	1	1	1	1	1	1	1	1	1	1	1	4	3	3	3	3	3	3	3	3	3	5	1	3	4	3	4	3	3	5	3	4	4	3
793	309秒	37	1	1	4	7	2	3	2	3	3	4	1	1	2	2	2	2	2	2	2	2	2	2	2	2	4	2	3	2	2	3	2	3	2	2	2	2	2	2	2	2	3	3	1	4	3	3	2
44	309秒	33	1	1	4	4	2	2	1	2	2	3	2	2	2	2	2	5	3	3	3	2	4	2	1	2	2	3	3	3	4	3	1	1	4	1	1	2	5	1	1	1	1	2	1	5	3	3	1
34	308秒	29	1	1	4	4	2	3	2	2	2	3	1	1	1	1	1	1	1	2	4	4	5	4	2	4	5	4	4	4	4	2	2	4	4	1	4	4	5	1	1	1	1	1	1	3	3	3	3
505	308秒	33	1	1	4	9	1	1	4	2	2	3	1	1	1	4	4	1	4	2	2	2	2	2	2	2	2	2	2	4	4	2	4	4	4	2	2	4	4	1	2	2	2	2	2	3	3	3	2
816	308秒	36	1	1	4	5	1	1	4	2	2	4	1	1	1	1	1	5	1	1	1	1	1	1	1	1	1	1	1	1	1	1	1	1	1	1	1	1	1	1	1	1	1	1	1	2	3	2	3
879	307秒	34	1	1	4	9	2	3	2	2	2	2	2	2	2	1	1	1	2	3	1	4	2	1	2	4	2	3	3	3	4	2	2	3	3	2	4	5	4	1	2	1	1	2	1	6	3	3	3
99	306秒	31	1	1	4	6	2	2	1	2	1	2	1	2	1	2	1	2	3	3	4	2	1	1	2	3	1	3	4	4	5	3	4	3	3	4	4	5	3	3	4	2	1	1	3	5	3	2	1
431	306秒	38	1	1	4	5	3	2	1	2	2	4	1	1	1	1	1	1	1	2	1	1	1	1	1	1	1	3	3	3	3	3	3	3	2	2	2	2	1	2	1	1	2	4	3	2	3	4	3
488	306秒	40	1	1	5	5	3	3	2	2	2	1	1	1	2	4	2	5	4	4	2	4	4	4	4	5	4	4	4	4	4	4	4	2	2	2	4	4	4	2	2	2	2	3	5	5	3	2	3
59	306秒	47	1	1	4	1	4	4	2	2	2	1	1	1	1	1	1	4	2	3	1	2	1	1	1	3	4	4	4	4	4	3	3	3	2	1	5	4	4	2	2	2	2	2	5	6	3	4	3
937	3061秒	36	1	1	1	1	4	4	2	4	4	4	1	2	4	4	3	4	5	4	4	4	4	5	1	4	4	3	4	2	3	2	1	1	1	1	2	4	2	1	2	1	1	3	4	1	4	1	2
437	305秒	38	1	1	2	1	3	2	1	2	2	2	1	1	1	2	1	2	2	1	1	2	2	1	1	1	4	4	4	4	5	4	4	4	4	2	4	2	2	1	2	2	3	4	5	6	3	3	3
449	305秒	40	1	1	5	5	3	4	2	2	2	2	2	2	2	1	2	2	2	2	2	1	2	2	1	2	3	3	3	1	2	2	2	2	2	2	3	4	3	2	3	2	3	3	4	5	3	3	2
453	305秒	28	1	1	5	5	1	1	4	2	2	2	1	1	1	1	1	2	1	1	1	2	1	1	1	1	1	4	4	4	4	4	2	4	2	2	4	5	5	2	2	2	3	3	3	2	3	3	3
624	305秒	36	1	1	4	3	3	4	2	1	2	4	4	1	1	3	1	1	4	4	4	1	1	4	4	4	2	3	5	5	5	5	2	3	3	5	5	5	5	2	4	1	2	2	5	4	4	3	1
26	305秒	35	1	2	1	9	3	4	2	2	2	2	1	1	5	4	1	1	1	1	1	1	1	2	1	3	3	3	3	3	3	3	3	2	2	2	3	3	3	2	3	1	3	3	5	1	3	1	3
17	305秒	21	1	2	4	9	1	1	4	5	5	1	1	1	1	3	2	2	3	4	4	3	1	2	3	2	3	4	3	3	5	3	3	3	3	2	4	5	5	3	2	2	1	1	5	6	3	3	3
66	304秒	33	1	1	5	6	2	3	2	2	1	2	2	2	3	3	2	2	3	3	3	2	3	2	3	3	3	3	3	3	3	2	2	3	3	2	3	4	3	2	2	2	2	3	4	5	3	3	1
164	304秒	37	1	1	5	5	3	4	1	2	2	1	1	2	1	1	2	2	2	2	2	1	1	2	1	4	4	4	4	3	4	3	2	4	3	3	4	4	4	1	2	1	2	2	5	4	2	2	1
749	304秒	36	1	1	4	3	2	3	2	2	2	4	1	1	1	1	1	1	3	3	1	1	1	1	1	1	1	1	4	4	4	4	4	4	4	4	3	1	1	2	1	1	1	3	2	3	3	3	3
810	304秒	38	1	1	3	9	3	2	1	2	2	1	1	1	1	1	1	1	1	1	1	1	1	1	1	1	1	5	5	5	5	4	4	4	4	1	4	3	2	2	3	2	2	2	5	6	3	3	2
927	304秒	31	1	1	4	3	1	1	4	2	2	4	1	1	1	4	2	1	4	4	4	4	4	3	3	4	5	3	4	4	4	3	3	3	3	2	4	4	4	1	2	2	1	2	2	3	3	3	3
11	304秒	30	1	2	2	1	3	2	1	2	2	1	1	1	3	3	2	4	4	5	4	2	2	1	1	2	4	2	4	4	4	1	4	2	4	1	1	4	2	1	1	1	2	2	5	2	4	3	2
6	304秒	35	1	1	4	9	3	4	2	2	2	1	2	2	2	1	3	4	4	4	4	4	4	2	4	4	4	4	4	4	4	4	4	4	4	4	4	4	4	1	1	1	1	1	4	4	3	2	1
1	304秒	47	1	2	1	2	2	2	1	2	1	2	1	2	2	2	1	4	4	4	4	2	2	2	2	2	3	2	2	2	3	1	3	2	2	2	1	1	1	2	2	2	1	1	4	1	3	4	2
234	303秒	28	1	1	3	6	2	3	2	2	2	4	1	1	1	1	2	4	2	2	2	2	2	4	2	2	2	4	4	4	4	4	4	4	2	2	4	4	2	2	2	2	1	1	1	1	3	2	2
282	303秒	41	1	1	4	4	3	4	2	2	2	1	1	1	1	1	1	4	4	4	4	4	2	2	2	4	4	2	2	2	2	2	2	2	2	1	3	5	2	2	2	1	5	5	5	2	3	3	2
349	303秒	42	1	1	4	9	2	2	1	2	1	4	1	1	4	4	2	2	3	3	3	2	1	1	1	1	4	4	4	4	4	4	4	2	2	4	5	5	5	3	3	1	2	3	3	1	3	3	3
875	303秒	34	1	2	4	3	1	1	4	3	3	4	1	1	2	1	2	3	4	3	4	4	4	3	2	2	4	3	4	4	4	2	4	3	3	2	2	4	4	2	2	1	3	3	1	2	4	3	3
833	302秒	20	1	2	3	9	1	1	4	2	2	2	3	4	4	2	4	4	4	4	3	2	4	3	3	2	3	2	2	2	4	2	4	2	2	2	3	2	2	2	2	2	1	2	2	1	3	2	1
102	302秒	30	1	1	5	5	1	1	4	2	2	4	2	2	1	1	2	3	3	4	4	5	3	4	3	3	3	3	3	3	4	3	3	3	3	2	3	4	3	2	2	2	1	1	1	5	3	3	1
2	302秒	50	1	1	4	5	2	2	1	2	2	1	2	2	2	3	1	2	2	3	2	2	3	3	3	2	2	3	2	2	4	4	4	3	1	1	2	3	3	1	3	1	3	2	3	4	1	2	3
351	300秒	28	1	1	4	4	2	2	1	2	2	2	1	1	1	2	2	3	2	1	2	1	3	2	2	2	3	3	3	2	3	2	2	2	2	2	3	4	4	2	2	2	2	3	2	6	3	3	2
398	300秒	37	1	1	4	4	3	4	2	3	2	3	1	1	1	1	2	4	3	3	3	2	1	1	2	4	4	2	2	2	2	2	2	3	4	1	3	4	3	2	2	1	5	3	4	5	3	3	2
439	300秒	31	1	1	4	1	2	3	2	2	2	2	2	2	2	2	4	4	2	4	2	4	2	2	4	4	4	4	4	4	4	2	2	2	2	2	4	4	4	2	2	2	2	2	2	2	2	2	1
886	300秒	32	1	1	4	3	2	3	2	2	1	4	2	2	2	2	2	2	5	4	4	4	2	1	2	4	4	3	3	4	4	3	3	3	1	1	2	5	2	1	1	1	3	3	5	4	3	5	1
7	300秒	26	1	1	4	3	1	1	4	2	1	1	1	1	1	1	1	1	4	3	4	2	1	1	1	4	3	3	2	2	4	4	4	4	2	2	4	4	4	3	2	2	3	3	3	2	3	3	3
322	299秒	39	1	1	5	3	3	3	2	2	2	1	2	2	1	2	3	4	2	2	3	2	1	1	4	4	4	4	4	4	4	4	4	4	4	2	5	5	5	4	4	2	2	3	5	6	2	2	2
296	298秒	32	1	1	5	3	2	3	2	2	1	3	2	1	2	2	1	2	4	2	2	2	2	2	4	2	4	4	4	2	2	3	3	3	2	2	3	4	4	3	1	1	2	2	2	2	3	3	1
337	298秒	33	1	1	4	5	2	3	2	1	1	2	2	2	1	1	1	1	3	2	2	2	2	1	2	4	3	5	5	5	5	4	4	5	4	3	5	5	5	1	1	1	1	2	4	4	3	1	3
3	298秒	38	1	1	3	1	3	2	1	2	2	1	2	3	1	1	1	2	2	2	2	2	1	2	3	3	5	4	4	4	4	4	4	3	2	2	3	2	2	1	1	1	2	3	5	6	2	3	3
218	297秒	33	1	1	4	3	1	1	4	2	1	1	1	1	1	1	1	3	5	5	5	1	5	2	2	5	5	4	4	4	5	5	5	5	5	1	5	5	5	1	1	1	1	1	1	2	3	3	3
527	297秒	23	1	1	4	5	1	1	4	2	2	4	1	1	1	1	1	1	2	2	2	2	2	2	2	2	3	3	4	4	4	2	3	2	3	4	4	4	4	2	3	2	4	4	5	2	4	4	3
538	297秒	48	1	1	3	9	2	3	2	2	2	2	2	2	2	1	1	2	2	3	2	2	2	1	3	2	4	3	3	3	3	3	2	3	2	2	4	4	4	2	2	2	1	2	5	2	3	2	3
575	297秒	34	1	1	4	3	2	3	2	2	2	3	2	1	2	1	2	4	2	2	2	3	4	2	2	4	4	3	3	4	4	3	2	4	3	2	4	4	4	1	2	2	1	2	1	5	3	2	1
272	296秒	34	1	1	4	3	2	3	2	2	2	1	2	2	2	4	3	4	2	2	2	1	1	2	1	2	4	3	3	4	4	3	4	2	2	2	4	4	5	3	2	2	3	3	2	2	3	4	1
284	296秒	27	3	2	4	7	2	3	2	1	1	1	1	1	2	2	1	2	3	2	2	1	4	3	4	3	2	5	2	2	2	2	1	5	4	3	5	4	4	3	2	2	2	3	4	3	3	3	1
591	296秒	36	1	1	4	3	2	3	2	2	1	3	1	1	1	1	1	1	2	2	2	2	2	1	2	4	5	3	3	2	3	3	2	2	2	2	3	5	5	2	1	1	3	3	5	3	3	3	2
797	296秒	32	1	2	4	5	2	2	1	2	2	2	2	1	1	1	2	2	3	2	2	3	2	2	5	5	5	3	2	2	2	2	2	2	2	2	3	2	4	2	2	2	3	3	3	2	3	3	1
632	295秒	31	1	1	4	4	1	1	4	2	2	4	2	2	3	3	2	4	3	4	4	4	5	2	2	2	5	2	2	3	2	3	2	2	3	2	2	3	4	1	1	1	2	2	2	3	3	2	3
894	295秒	26	2	1	3	4	2	2	1	2	2	4	2	1	3	4	1	1	2	4	4	4	4	4	4	4	4	2	2	2	2	4	2	1	4	1	4	4	4	2	2	1	1	1	2	1	4	2	1
13	295秒	41	1	1	5	5	2	3	2	2	1	2	2	2	2	2	2	2	2	2	2	2	2	1	2	2	2	2	2	4	4	4	4	4	4	3	4	5	5	4	2	2	2	2	2	3	3	3	2
47	295秒	32	1	1	4	4	2	3	2	2	2	4	2	1	1	1	2	2	4	3	4	2	2	3	1	4	2	3	3	3	3	2	2	3	2	2	4	3	4	2	2	1	3	2	2	6	3	3	1
476	294秒	37	1	1	4	6	3	4	2	3	2	2	2	2	2	2	2	4	4	4	4	4	2	2	2	4	4	3	3	3	3	3	3	4	3	2	4	4	2	2	2	2	4	3	5	2	3	4	2
525	294秒	40	1	1	4	3	2	2	1	1	1	1	1	1	1	1	1	1	1	1	1	1	1	1	1	1	1	4	4	4	4	4	4	4	4	4	5	5	5	4	4	2	2	3	5	3	3	2	3
693	294秒	42	1	1	4	3	2	3	2	2	2	3	2	1	1	2	2	4	4	4	2	2	1	1	1	1	1	2	4	1	4	2	1	1	1	1	1	1	2	1	1	1	1	2	2	2	3	2	3
931	294秒	28	1	1	4	5	2	2	1	2	2	3	2	1	4	4	1	1	4	2	2	4	4	1	1	1	1	3	3	3	3	3	2	1	1	1	1	3	1	4	1	1	3	4	3	4	3	2	1
94	294秒	38	1	1	5	5	3	4	2	2	2	1	1	1	2	2	4	4	2	2	4	4	2	2	2	4	4	4	4	2	2	2	2	3	3	2	4	4	4	2	2	1	1	1	5	5	3	2	3
717	293秒	33	1	1	4	4	1	1	4	5	5	1	1	1	1	1	1	1	4	1	1	1	1	1	1	1	1	3	3	3	4	4	4	4	3	2	4	1	1	4	3	2	3	4	5	2	3	3	3
369	292秒	29	1	1	4	3	2	3	2	2	2	3	1	1	1	1	1	2	1	1	1	3	2	2	4	3	3	5	5	3	5	5	2	3	2	2	5	5	5	2	1	1	1	2	2	2	4	2	2
515	292秒	43	1	1	4	3	3	3	2	5	2	1	1	1	1	1	1	1	1	1	1	1	1	1	4	4	4	3	4	4	4	4	4	4	4	2	4	4	4	4	4	3	2	3	5	3	3	3	3
856	292秒	27	1	1	4	5	2	3	2	2	2	4	1	1	1	1	5	5	5	3	2	1	1	2	2	2	3	3	3	1	3	3	4	4	4	1	4	5	5	1	2	2	2	3	1	4	3	3	2
16	292秒	39	1	1	4	1	3	3	2	4	2	3	1	1	1	1	1	1	1	1	1	1	1	1	1	1	3	3	3	5	5	3	5	5	3	2	4	5	5	1	1	1	2	3	5	3	3	3	3
43	291秒	21	4	1	4	1	1	1	4	2	5	1	1	1	1	4	1	1	4	4	2	2	3	3	3	4	4	4	2	2	4	2	2	2	2	2	4	4	4	4	2	2	2	3	3	1	4	3	3
174	291秒	30	1	1	4	4	2	3	2	2	2	3	1	1	1	1	1	1	1	1	1	1	1	1	1	1	1	3	3	4	4	2	4	5	2	2	3	5	2	3	1	1	3	4	4	5	3	3	1
870	291秒	35	1	1	4	3	3	2	1	2	2	1	1	1	1	1	1	1	2	1	1	1	1	1	1	1	1	4	5	5	5	5	3	5	3	5	5	5	2	1	1	1	2	3	5	4	3	2	3
112	290秒	29	1	1	4	7	2	2	1	2	2	2	2	2	2	3	1	2	3	2	2	3	2	2	3	4	2	3	3	3	3	4	3	3	4	4	3	4	4	4	2	2	2	2	2	3	3	2	3
167	290秒	33	1	1	4	4	2	2	1	2	2	3	2	2	2	2	2	2	2	2	2	3	4	2	2	4	5	2	2	3	3	3	3	3	3	3	3	4	3	1	1	1	1	2	2	4	3	2	1
366	290秒	36	1	1	4	5	3	4	2	2	2	1	2	2	2	2	1	4	5	5	5	1	4	2	2	2	4	4	4	4	4	2	2	4	2	1	4	5	5	1	1	1	2	2	5	2	3	3	2
457	290秒	41	1	1	4	5	2	3	2	2	2	2	1	1	1	1	1	1	1	1	1	1	1	1	1	1	3	3	3	3	3	4	3	3	2	2	4	5	5	1	1	1	3	3	2	3	3	4	3
471	290秒	36	1	1	4	3	3	3	2	2	3	3	1	1	1	1	1	5	1	1	1	1	1	2	1	1	3	3	3	2	2	2	2	2	2	1	1	2	2	1	1	1	2	2	2	3	3	3	2
506	290秒	35	1	1	5	6	3	4	2	2	2	1	1	1	1	1	1	2	2	2	2	1	1	1	1	1	5	5	5	5	5	3	4	4	2	1	4	2	2	2	2	1	2	1	5	3	3	3	2
52	289秒	34	1	1	4	7	2	3	2	2	2	3	1	1	1	2	2	2	3	3	2	3	1	1	1	1	1	3	3	4	4	3	4	3	3	2	3	3	3	1	2	1	2	2	3	2	3	3	3
160	289秒	34	1	1	5	6	3	2	1	2	2	1	1	1	1	1	1	1	1	3	4	2	2	3	3	3	4	3	2	1	2	2	2	2	2	1	3	4	2	1	1	1	1	4	5	4	3	3	1
399	289秒	35	1	1	4	4	3	4	1	2	2	1	1	1	1	1	2	3	3	4	2	2	2	2	1	1	3	3	3	3	4	3	2	3	3	2	3	2	3	2	2	1	1	2	5	4	3	2	1
618	289秒	28	1	2	4	5	2	3	2	2	2	4	1	1	4	2	2	2	5	5	5	5	4	1	1	1	3	3	3	3	3	3	3	3	3	3	3	4	4	4	4	3	1	3	1	3	3	3	1
228	288秒	38	1	1	4	4	1	1	4	2	2	3	2	2	3	3	3	4	4	2	3	1	2	2	4	3	4	2	2	2	4	2	2	2	2	2	4	5	5	3	3	2	3	3	3	2	3	3	3
801	288秒	43	1	1	3	4	2	3	2	2	1	2	2	2	1	3	3	2	2	2	1	3	2	2	2	3	4	3	3	3	3	3	3	3	3	3	4	5	1	2	3	2	2	2	5	3	3	2	3
815	288秒	38	1	1	4	3	4	4	1	3	3	2	2	2	2	3	2	3	4	2	3	2	2	2	2	4	4	3	4	4	4	4	4	3	3	2	3	4	4	2	2	2	2	2	5	5	3	2	1
865	288秒	37	1	1	4	3	3	4	1	2	2	1	1	1	3	3	3	4	4	3	3	4	4	2	2	4	4	2	2	2	3	2	2	2	2	2	3	5	5	2	2	2	2	2	5	4	3	3	2
947	288秒	26	1	1	3	6	1	1	4	3	2	4	2	2	2	1	1	1	4	3	2	4	1	1	1	1	1	2	3	3	3	3	3	2	3	2	2	4	3	3	1	1	3	3	3	2	3	3	1
257	287秒	29	1	1	4	4	1	1	4	5	5	1	1	1	1	1	1	1	1	1	1	1	1	1	1	1	1	5	5	5	5	5	5	5	5	5	5	5	5	5	3	5	3	3	5	2	4	4	2
583	287秒	47	1	1	4	3	2	3	2	2	1	1	2	2	4	2	2	2	3	3	2	3	2	1	4	2	5	5	5	4	4	3	4	4	2	2	2	5	4	1	1	1	3	3	5	3	3	3	1
646	287秒	30	1	1	4	1	2	2	1	2	2	3	1	1	2	2	1	1	1	1	1	1	2	1	3	5	2	4	4	3	3	3	3	2	2	2	2	2	2	1	2	2	1	2	2	1	3	3	3
866	287秒	35	1	1	4	3	2	2	1	2	2	2	2	1	1	3	2	2	3	3	3	4	1	1	1	3	3	4	5	5	5	5	5	2	3	2	5	5	4	2	2	2	3	3	3	5	3	3	3
50	287秒	30	1	1	4	9	3	3	2	2	3	2	2	2	2	2	2	2	2	2	2	1	2	2	2	2	2	2	2	2	2	2	2	2	2	2	2	3	2	1	1	2	1	2	2	2	3	2	2
70	286秒	33	1	1	4	4	2	2	1	2	2	3	1	1	1	1	1	1	1	2	3	3	1	1	3	5	3	5	5	5	5	1	3	4	1	5	5	5	5	1	1	1	1	1	2	3	3	2	2
246	286秒	37	1	1	4	4	2	3	2	2	1	1	1	1	1	1	3	5	5	3	5	5	2	1	1	3	3	4	4	4	5	4	3	4	2	2	4	5	5	3	3	3	3	3	4	5	3	3	3
415	286秒	28	1	1	5	4	1	1	4	2	2	1	1	1	1	1	1	1	1	1	1	1	1	1	1	1	1	3	4	4	4	5	3	4	2	2	4	2	2	3	2	2	2	2	3	3	3	2	3
905	286秒	33	1	1	4	3	3	2	1	2	2	1	1	1	1	1	1	2	2	3	4	2	1	1	4	4	5	3	4	5	5	3	3	4	4	2	5	5	5	3	3	1	3	2	5	4	3	3	1
915	286秒	35	1	1	4	3	3	4	1	2	2	1	1	1	1	1	1	1	4	2	1	2	2	1	1	4	3	2	3	3	5	4	4	4	3	1	5	5	4	1	1	1	5	3	5	3	5	1	3
185	285秒	36	4	1	2	1	3	3	2	2	2	1	1	1	1	1	3	3	1	1	1	1	1	1	2	2	2	4	3	4	4	3	3	4	3	4	4	4	4	4	4	3	4	3	5	1	4	3	3
85	284秒	27	1	1	3	5	2	3	2	2	2	2	1	1	1	1	2	3	1	1	1	2	1	1	1	1	2	3	3	3	4	3	4	3	3	2	4	5	5	2	1	1	2	2	2	2	3	2	2
163	284秒	24	1	1	4	5	1	1	4	5	5	1	1	1	1	1	1	1	1	1	1	1	1	1	1	1	1	3	3	5	5	5	5	5	5	5	5	5	5	5	5	3	5	5	5	1	5	1	3
574	284秒	40	2	1	4	3	3	4	2	2	2	2	2	2	2	3	3	3	3	3	3	1	3	2	2	3	3	3	3	3	3	3	3	3	3	3	3	2	2	1	2	1	2	3	5	6	2	1	3
633	284秒	31	1	1	4	3	2	2	1	2	2	2	1	1	1	2	1	2	3	3	2	1	1	1	1	2	2	3	3	3	3	3	3	3	2	2	3	4	3	2	2	1	1	2	2	4	3	1	2
723	284秒	31	1	1	4	6	2	2	1	2	2	4	1	1	1	1	1	1	1	1	1	3	2	3	3	3	3	3	4	2	3	3	3	4	4	4	4	4	4	2	2	2	2	2	3	5	3	2	3
733	284秒	39	1	1	4	4	3	4	2	2	2	1	1	1	1	1	1	2	1	1	1	1	1	1	1	1	5	1	1	1	1	1	1	1	1	1	1	1	1	1	1	1	1	2	5	5	3	2	2
821	284秒	33	1	1	3	9	2	3	2	2	1	1	2	2	2	2	2	2	3	2	2	2	2	2	2	1	3	4	4	4	4	4	4	4	3	4	4	4	4	2	2	1	2	2	4	2	3	3	2
898	284秒	27	1	2	4	9	1	1	4	2	2	2	1	1	1	3	1	1	3	4	3	3	3	3	4	3	4	3	4	4	4	4	4	4	4	2	4	5	4	1	1	1	2	2	3	1	5	2	1
112	284秒	33	1	1	4	3	3	4	1	2	2	1	1	1	1	1	1	1	1	2	4	2	2	1	1	4	4	4	4	4	4	4	4	4	4	2	4	4	4	2	1	1	3	2	5	3	3	2	1
9	284秒	33	1	2	1	1	3	3	2	2	2	2	1	1	1	1	1	3	2	2	2	2	2	2	2	2	3	3	3	3	3	3	2	2	2	1	2	2	2	2	2	2	1	2	2	3	3	3	2
249	283秒	32	1	1	4	4	2	3	2	2	2	2	3	3	3	3	4	4	3	3	3	3	3	2	2	2	3	3	3	2	2	3	2	2	2	2	3	2	4	3	2	2	2	2	1	3	3	3	2
406	283秒	46	1	1	4	5	2	2	1	2	2	2	1	1	3	3	4	2	5	4	4	1	2	1	2	4	5	4	4	2	4	3	1	1	1	1	1	5	5	1	1	2	2	3	4	4	3	3	3
28	2833秒	29	1	1	2	9	3	4	2	2	2	2	1	1	1	1	1	2	2	3	2	2	2	2	1	2	2	4	3	2	3	3	4	3	3	2	3	3	2	1	3	1	1	2	4	1	4	3	1
413	282秒	38	1	1	4	6	3	2	1	2	2	4	1	1	1	1	1	2	2	3	3	2	2	2	2	2	2	4	4	4	4	3	4	4	4	4	4	5	4	3	2	2	1	1	5	4	3	2	1
5	282秒	36	1	1	4	4	3	4	1	2	2	1	1	1	1	1	1	4	4	2	2	2	2	4	2	2	2	3	3	4	4	3	3	3	3	3	4	5	5	2	2	2	2	1	5	5	3	2	2
358	281秒	31	1	1	4	4	2	2	1	2	2	4	1	1	4	5	2	1	4	4	1	3	1	1	1	1	3	1	1	1	1	1	1	1	4	1	4	2	4	1	1	1	1	3	2	2	4	4	3
395	281秒	34	1	1	4	3	3	4	1	2	2	1	1	1	1	1	1	1	3	3	1	1	4	1	1	1	4	3	4	4	4	3	4	4	2	2	4	5	5	1	1	1	1	2	5	4	3	3	3
14	281秒	28	1	2	3	9	1	1	4	2	2	2	2	1	2	4	1	3	5	2	2	3	1	1	4	1	4	3	3	3	4	2	2	3	3	2	5	5	5	4	2	1	2	3	3	2	3	3	2
68	280秒	29	1	1	4	6	1	1	4	2	2	1	1	1	1	1	1	1	1	1	1	1	1	1	1	2	2	4	3	3	3	3	3	3	3	2	2	1	1	3	2	2	3	3	3	3	4	3	3
120	280秒	30	1	1	4	4	2	3	2	2	2	3	4	2	1	4	4	4	4	1	2	2	1	2	2	1	4	3	4	2	4	1	1	1	1	1	4	4	5	2	1	2	2	4	2	6	2	4	3
298	280秒	42	1	1	4	3	3	3	2	2	2	2	1	1	2	1	1	1	1	1	1	1	1	1	1	1	5	5	5	5	5	5	5	5	2	1	1	1	1	1	1	1	1	2	2	6	2	1	3
542	280秒	35	1	1	4	9	2	3	2	2	2	4	1	1	1	1	4	4	4	5	2	2	4	2	4	4	2	4	4	4	4	2	4	2	2	1	2	5	5	1	1	1	1	1	2	2	3	1	3
26	280秒	34	1	1	3	3	3	2	1	2	2	2	1	1	1	1	1	1	1	1	1	1	1	2	1	3	4	5	5	4	4	2	2	3	2	2	4	2	3	1	1	1	2	2	3	3	3	4	1
924	2803秒	44	1	2	1	2	4	4	1	3	3	1	1	1	2	5	2	1	5	2	2	5	2	2	2	2	2	2	2	2	2	2	2	2	5	2	2	2	2	2	2	2	5	5	5	1	5	3	3
156	279秒	32	1	1	4	3	3	2	1	2	2	1	1	1	1	1	1	3	2	2	2	3	1	2	5	3	4	3	3	3	3	3	3	2	2	2	4	4	4	2	2	2	2	1	5	4	4	3	3
414	279秒	33	1	1	4	5	3	4	2	2	2	1	1	1	1	1	1	2	2	2	2	2	2	1	2	2	2	2	2	3	3	3	2	2	2	2	4	4	4	2	2	2	2	3	5	6	3	2	1
442	278秒	42	1	1	5	5	2	3	2	2	1	1	2	1	2	2	2	2	3	3	3	3	2	2	2	2	2	4	3	3	3	3	3	3	4	4	4	4	4	3	2	2	2	3	5	5	3	2	3
580	278秒	37	1	1	3	9	3	2	1	2	1	1	1	1	1	1	1	1	1	1	1	1	1	1	1	1	1	1	5	5	5	5	5	5	5	5	5	5	5	5	5	3	5	5	5	3	5	2	2
612	278秒	35	1	1	4	1	2	2	1	2	2	2	2	2	2	2	2	2	2	2	2	3	2	2	2	4	4	3	3	3	3	3	3	3	3	2	2	4	4	2	2	2	1	1	2	5	3	2	1
259	277秒	39	1	1	4	4	3	2	1	2	2	1	2	2	1	1	1	1	1	1	1	1	1	1	2	1	1	3	4	2	2	3	2	3	2	2	2	3	3	2	2	1	2	2	5	4	3	3	3
511	277秒	37	1	1	5	5	3	2	1	2	2	1	1	1	1	1	1	2	2	2	1	1	1	1	1	4	4	3	2	2	2	2	2	3	4	2	4	4	4	2	2	2	3	4	5	4	4	2	3
786	277秒	34	1	1	3	7	3	4	2	2	2	1	1	1	1	1	1	1	1	1	1	1	1	1	1	1	3	3	2	2	2	2	2	2	2	1	3	4	2	1	2	1	2	1	5	5	3	1	3
9	277秒	43	1	1	4	9	2	3	2	1	1	1	5	4	1	1	4	5	4	5	4	4	2	2	4	4	3	4	5	5	5	4	4	5	5	5	5	5	5	2	2	1	1	2	5	6	2	2	3
10	276秒	35	1	1	3	4	2	2	1	1	1	1	1	1	1	1	1	1	1	1	1	1	1	1	1	1	2	3	4	4	4	4	4	3	2	3	3	4	4	1	1	1	2	2	5	5	4	4	3
393	276秒	32	1	1	4	4	3	4	2	2	2	4	1	1	1	1	2	3	3	3	3	3	2	2	2	3	2	3	3	3	3	2	3	3	3	2	4	4	4	3	2	2	1	3	3	3	3	2	3
2	276秒	34	1	1	3	9	3	4	2	2	2	1	1	1	1	1	1	1	1	1	1	1	1	1	1	1	1	3	3	5	5	5	4	4	4	2	4	4	4	2	2	2	1	1	5	2	3	3	2
150	275秒	34	1	1	5	4	3	3	2	3	3	2	4	4	4	4	2	2	5	5	5	5	4	4	5	5	5	5	4	1	3	2	2	2	2	1	2	5	4	1	1	1	3	1	3	6	2	3	3
573	275秒	36	1	1	4	3	3	4	2	2	2	1	1	1	1	1	1	1	1	3	2	1	1	1	1	4	4	5	5	2	3	3	3	3	3	2	4	2	2	2	2	1	2	3	5	2	3	3	3
578	275秒	26	1	1	4	3	1	1	4	2	2	1	1	1	2	2	1	1	3	2	3	3	2	1	2	2	3	4	3	3	3	3	2	3	3	3	2	3	4	2	3	3	1	2	4	1	4	3	1
684	275秒	31	1	1	4	4	1	1	4	2	1	4	1	1	3	2	1	2	2	2	1	1	1	2	4	4	4	3	3	2	2	2	2	3	4	3	4	3	4	1	1	1	1	1	2	4	3	1	3
4	275秒	42	1	1	5	6	2	3	2	2	1	1	1	1	1	3	1	1	1	1	1	1	1	1	2	5	5	4	4	2	4	4	4	2	2	2	2	4	4	2	2	1	3	3	5	6	2	3	2
39	275秒	34	1	1	2	1	3	4	1	2	2	1	1	1	1	1	1	4	4	5	1	4	3	1	1	1	1	3	3	3	4	4	3	4	3	1	4	4	4	2	1	1	3	3	5	2	3	3	3
7	274秒	40	1	1	3	4	3	2	1	2	2	1	1	1	1	1	1	2	1	1	1	1	1	1	1	1	2	3	3	3	3	3	2	2	2	1	3	3	2	1	2	2	2	2	5	3	3	4	3
55	273秒	36	1	1	5	6	2	2	1	2	1	1	1	1	1	1	1	1	2	2	3	1	1	1	4	4	4	5	5	5	5	5	5	5	5	5	5	5	5	2	2	2	3	2	5	3	3	3	1
130	273秒	30	1	1	5	5	3	2	1	2	2	1	2	2	1	2	5	5	5	4	5	3	3	5	4	5	5	3	4	4	4	3	3	3	2	2	5	5	5	3	2	1	2	1	5	3	3	3	3
151	273秒	35	1	1	4	5	2	3	2	2	2	4	3	4	4	4	4	4	4	2	2	3	4	2	4	4	5	3	3	3	3	2	2	2	3	1	3	3	2	2	2	1	2	3	1	3	3	3	3
647	273秒	37	1	1	3	5	3	4	1	2	2	1	1	1	1	1	3	2	2	2	2	1	1	1	1	3	1	3	3	3	3	3	3	3	3	2	2	1	1	2	2	2	2	2	5	2	4	4	1
694	273秒	41	1	1	3	7	3	3	2	2	2	1	1	1	1	1	1	1	1	1	1	1	1	1	1	1	1	1	1	1	1	1	1	4	4	1	2	1	1	1	1	1	3	3	5	1	4	3	3
938	273秒	26	1	1	4	6	1	1	4	2	2	4	1	1	2	2	2	4	4	4	2	4	4	2	1	2	4	3	4	4	4	4	4	4	2	2	4	4	4	2	2	1	1	1	1	3	3	2	1
72	273秒	37	1	1	3	4	3	4	2	2	2	1	1	1	1	4	2	4	1	2	1	4	2	2	2	2	4	1	1	2	2	2	2	2	2	2	2	2	2	1	2	1	1	1	5	3	3	2	3
118	273秒	32	1	1	4	9	2	2	1	2	1	3	2	1	2	2	2	2	2	1	1	2	2	1	2	2	4	3	3	2	2	3	2	2	2	1	2	5	2	2	2	1	3	3	2	3	3	2	3
21	273秒	20	1	2	3	4	1	1	4	2	2	4	4	4	4	4	4	4	5	5	5	2	4	4	4	4	5	2	2	4	2	1	1	1	3	1	1	1	4	1	1	1	1	1	1	3	3	1	3
878	272秒	36	1	1	4	4	3	2	1	2	2	1	1	1	1	1	1	1	1	1	1	1	1	1	1	1	1	3	3	3	3	3	3	3	3	3	3	2	1	1	3	1	1	2	5	4	3	3	2
63	272秒	42	1	1	5	5	2	2	1	2	1	1	4	2	2	2	3	3	2	4	3	2	2	1	3	3	4	3	4	2	4	4	3	4	3	2	4	5	5	3	2	2	2	2	5	5	3	4	3
5	272秒	28	1	2	4	5	1	1	2	2	2	4	1	1	1	1	1	1	3	2	2	1	1	1	4	3	5	2	2	2	5	2	2	2	5	4	5	5	5	2	2	2	2	3	5	1	3	2	3
855	2723秒	30	1	1	4	7	2	2	1	2	1	3	1	1	2	4	1	4	5	2	2	3	2	2	1	2	5	3	4	3	3	3	3	2	2	2	4	5	5	3	5	1	3	3	4	1	3	3	1
307	271秒	38	1	1	4	7	3	3	2	2	2	1	1	1	1	1	4	4	1	1	1	3	1	2	3	2	4	4	4	3	4	3	4	5	2	2	4	5	5	3	2	2	3	2	5	4	3	3	3
350	271秒	40	1	1	4	9	3	4	2	1	1	1	1	1	3	3	2	2	3	3	2	2	2	2	1	1	1	3	3	3	3	3	3	5	5	2	4	5	3	3	2	1	1	1	5	2	3	4	3
903	271秒	33	1	1	4	3	3	4	2	2	2	1	1	1	1	1	2	4	4	2	4	4	1	1	1	1	4	4	4	2	4	4	4	4	2	2	4	4	5	3	2	2	3	3	5	4	3	3	1
101	271秒	40	1	1	4	4	4	4	2	2	3	1	2	2	4	5	2	4	5	5	4	5	5	4	5	5	5	3	3	3	3	3	3	2	1	1	4	1	2	1	1	1	1	1	5	5	3	2	2
332	270秒	26	1	1	2	4	1	1	4	1	1	2	1	1	1	2	1	1	2	3	1	3	1	2	2	2	2	3	3	4	4	3	2	2	2	2	4	4	4	3	3	3	2	3	3	1	3	3	1
375	270秒	27	1	1	4	7	2	3	2	2	1	3	4	4	4	4	3	3	4	4	4	4	4	5	1	2	2	4	5	5	5	5	4	5	5	2	3	5	5	1	1	1	1	1	1	6	3	3	1
582	270秒	38	1	1	5	5	3	4	1	2	2	1	2	1	1	1	1	1	1	1	1	2	1	1	1	1	2	3	3	3	3	3	3	3	3	4	4	3	3	2	4	2	2	4	5	2	3	2	2
606	270秒	34	1	1	4	4	2	3	2	2	2	2	1	1	1	1	1	1	1	1	1	1	1	1	1	1	1	1	1	1	1	1	1	1	1	1	1	1	1	1	1	1	1	1	3	3	3	2	2
540	269秒	37	1	1	3	4	3	2	1	3	2	4	1	1	1	1	1	1	1	1	1	1	1	1	1	1	1	3	3	3	3	3	3	3	3	3	3	4	3	4	3	3	4	4	5	2	5	4	3
845	269秒	38	1	1	3	3	3	4	1	2	2	1	1	1	4	1	1	1	1	1	1	1	1	1	2	2	3	1	4	4	4	4	4	3	1	1	1	1	1	1	1	1	2	2	5	4	3	2	3
889	269秒	43	1	1	4	5	2	3	2	2	1	3	1	1	3	3	3	3	3	3	3	3	3	3	3	4	4	3	3	3	5	5	2	4	2	1	2	1	2	3	2	2	3	3	5	2	4	4	3
113	269秒	46	1	1	4	4	3	4	2	3	2	2	1	1	3	3	1	1	3	2	1	1	1	1	1	1	4	3	3	3	3	3	3	3	3	1	3	1	3	1	1	1	1	1	5	2	3	3	3
82	268秒	27	1	1	3	5	2	3	2	2	2	2	1	2	2	2	2	2	2	2	2	2	2	2	2	2	2	3	3	3	3	3	3	3	3	2	3	5	4	2	2	2	2	3	2	3	3	3	3
288	268秒	34	1	1	4	5	2	2	1	1	1	1	1	1	1	1	1	1	5	5	5	5	1	1	3	2	1	4	4	5	5	3	5	5	4	3	4	5	5	1	1	1	1	3	5	2	3	3	3
539	268秒	37	1	1	4	5	3	2	1	2	2	1	1	1	1	1	1	1	2	2	2	2	2	1	1	1	2	2	2	3	3	2	3	2	4	1	3	4	2	1	1	1	1	2	5	2	3	2	3
557	268秒	37	1	2	5	9	1	1	4	2	2	2	1	1	1	1	1	2	2	2	2	1	1	1	3	2	3	3	3	3	3	3	3	3	3	3	3	3	3	3	2	2	5	5	4	6	5	3	1
782	267秒	34	1	1	4	4	3	3	2	2	2	2	1	1	1	1	1	1	2	3	2	2	2	2	2	3	4	3	3	3	3	4	2	2	1	1	2	2	2	2	2	2	2	2	3	3	4	2	3
22	267秒	31	1	1	4	5	2	2	1	2	1	2	1	3	2	4	2	3	5	4	4	4	2	1	2	4	4	4	2	4	4	2	4	2	2	2	3	5	5	2	2	1	2	2	4	4	3	3	2
16	267秒	25	1	2	1	9	2	2	1	2	1	2	1	1	1	1	1	1	5	5	1	4	4	4	2	2	4	3	4	3	3	3	3	3	3	3	4	3	4	1	1	1	1	1	3	2	3	2	1
550	2674秒	35	1	1	4	3	2	3	2	2	2	2	1	1	1	1	1	1	1	1	1	1	1	1	1	2	2	3	3	4	2	2	2	2	2	2	4	4	4	2	2	2	3	3	2	3	3	3	1
23	266秒	31	1	1	4	4	2	2	1	2	2	3	1	1	2	2	2	2	2	2	2	2	2	2	2	2	2	3	4	4	4	4	3	3	3	2	4	4	4	2	2	2	2	2	1	1	3	2	1
149	266秒	28	2	1	4	3	1	1	4	1	1	1	1	1	1	1	1	1	3	4	2	4	1	1	1	1	1	3	4	5	5	3	5	5	5	5	5	5	5	4	4	4	3	3	5	5	3	3	3
495	266秒	39	1	1	4	1	3	2	1	2	2	1	1	1	1	1	2	2	4	1	1	4	4	2	2	2	4	4	4	4	4	4	4	4	2	2	4	4	2	2	2	2	2	2	5	6	3	2	3
533	266秒	40	1	1	4	5	3	2	1	3	3	3	1	1	1	1	1	4	1	1	1	4	1	1	1	1	1	1	5	5	5	5	5	5	2	2	5	5	5	2	2	2	3	3	5	3	4	3	3
666	266秒	37	1	1	5	5	2	2	1	2	1	2	1	1	1	1	1	3	1	3	3	4	1	3	4	4	4	3	4	3	4	3	3	4	3	2	4	5	5	3	4	2	1	2	3	5	3	3	1
6	265秒	32	1	1	4	4	2	3	2	2	1	1	1	1	1	1	1	1	1	1	1	1	1	1	1	1	3	3	3	3	3	3	2	4	4	2	4	4	4	4	2	2	2	2	4	3	3	3	3
144	265秒	34	1	1	4	4	3	4	2	2	2	1	1	1	1	1	1	1	1	1	1	1	1	1	1	1	1	3	4	5	5	2	4	2	4	2	5	3	1	1	1	1	2	3	5	2	5	3	2
148	265秒	38	1	1	3	1	3	3	2	2	2	2	1	1	1	1	1	4	1	1	1	1	1	1	1	1	1	4	3	5	5	5	4	4	3	3	5	5	5	2	3	2	2	3	3	6	3	4	3
900	265秒	33	1	2	3	3	2	3	2	2	2	3	1	2	2	2	3	3	4	4	2	4	4	4	1	1	2	4	4	4	4	4	4	3	3	4	4	3	4	3	3	4	3	3	2	2	3	3	1
260	264秒	33	1	1	4	3	2	3	2	1	1	1	1	1	1	1	1	4	1	1	1	2	1	2	1	1	1	4	4	4	4	3	3	3	3	2	5	5	3	5	3	1	3	2	5	6	2	4	3
510	264秒	34	1	1	5	5	2	3	2	2	2	3	1	2	2	3	4	4	4	4	3	1	2	1	1	1	3	4	4	2	2	2	1	4	2	1	4	4	2	1	1	1	1	2	2	5	3	3	3
668	264秒	32	1	1	4	3	2	2	1	2	2	2	4	4	4	4	4	4	4	2	4	4	2	2	4	4	4	4	4	4	4	4	4	4	4	4	4	4	4	4	2	2	2	2	1	5	3	2	3
675	264秒	39	1	1	5	5	2	2	1	2	1	1	1	1	1	1	1	1	1	2	1	1	1	1	3	2	2	4	4	5	5	5	5	4	4	2	5	5	5	2	1	1	2	2	4	4	3	2	3
707	264秒	47	1	1	4	7	3	2	1	2	2	2	3	3	3	3	3	3	3	3	3	3	4	4	4	5	5	3	4	3	3	3	3	3	2	2	3	3	3	2	2	2	3	3	5	6	3	1	3
25	264秒	38	1	1	4	3	3	2	1	2	2	2	2	2	2	2	2	2	2	2	2	2	2	2	2	2	2	2	2	2	2	2	2	2	2	2	2	2	2	2	2	2	2	2	5	3	3	3	1
102	263秒	21	1	1	4	9	1	1	4	2	2	3	2	2	2	2	3	4	4	3	3	3	2	3	2	4	4	2	2	2	2	2	2	2	2	2	3	4	5	1	2	2	1	1	2	5	3	3	3
376	263秒	29	1	1	4	4	1	1	4	2	2	2	1	1	1	1	2	1	3	3	3	1	2	2	2	2	2	3	3	3	3	3	3	2	2	2	4	4	3	2	2	2	2	2	3	3	4	2	3
418	263秒	39	1	1	4	3	3	4	2	2	2	4	1	1	1	2	1	1	2	3	2	2	3	2	2	4	4	3	3	3	3	2	3	2	2	2	3	3	5	2	2	1	2	2	5	3	3	2	2
689	263秒	35	1	1	4	3	3	2	1	3	2	4	1	1	3	2	2	4	2	2	2	2	1	1	1	2	3	3	3	2	2	3	2	2	2	2	3	3	2	2	2	2	2	2	4	3	2	3	3
25	263秒	35	1	1	2	7	3	4	1	2	2	1	1	1	1	1	1	1	1	3	1	1	1	1	2	4	2	3	4	4	4	3	3	4	3	2	2	2	2	2	2	1	1	1	4	3	3	2	3
372	262秒	42	1	1	4	3	3	2	1	2	2	1	2	2	1	1	1	4	5	4	3	4	3	2	3	4	5	3	4	4	5	4	3	2	2	1	2	4	4	2	1	1	2	2	5	3	3	2	3
623	262秒	34	1	1	4	3	3	4	1	2	2	1	1	1	1	1	2	2	1	2	1	1	1	3	1	2	5	3	4	4	4	2	2	3	3	1	2	2	1	1	1	1	1	1	4	5	3	2	1
68	262秒	40	1	1	4	4	3	2	1	2	2	1	1	1	1	1	1	1	1	1	1	1	2	2	1	2	1	4	4	4	4	3	3	2	2	2	5	5	5	4	2	1	1	2	5	2	4	3	2
32	262秒	27	1	1	3	3	1	1	4	1	1	1	1	1	1	1	1	1	2	2	1	2	1	2	1	2	1	3	3	3	5	3	3	4	4	4	5	5	5	2	2	2	1	3	3	3	3	2	1
67	261秒	31	1	1	4	7	2	2	1	2	2	4	2	2	2	2	2	2	2	2	2	2	2	2	4	4	4	3	4	4	5	2	4	2	2	2	2	4	4	1	1	1	1	2	1	3	3	2	3
628	261秒	38	1	1	3	4	3	2	1	3	2	1	3	4	4	3	2	3	3	2	3	3	2	2	2	2	2	2	3	3	3	3	2	2	2	2	2	2	4	2	2	2	3	3	3	3	3	3	3
634	261秒	33	1	1	3	4	2	2	1	2	2	3	1	1	4	2	1	1	3	3	4	4	4	2	1	2	2	5	4	5	5	3	4	4	4	2	4	5	4	1	1	1	2	2	3	3	3	4	1
678	261秒	35	1	1	5	5	2	2	1	1	1	1	4	4	2	2	4	4	2	5	5	5	2	4	4	5	2	5	5	5	5	5	5	4	5	4	5	5	5	2	1	1	1	2	5	6	3	2	1
802	261秒	32	1	1	4	4	2	3	2	2	1	2	1	1	1	1	1	1	1	1	1	2	1	1	2	2	4	4	4	3	3	3	2	3	4	2	4	5	4	4	3	2	2	2	5	5	3	4	1
54	261秒	42	1	1	4	4	3	4	2	2	2	1	1	1	1	1	1	2	3	2	2	3	2	2	1	2	2	3	3	3	3	3	3	3	2	2	4	4	4	2	1	1	1	2	5	5	2	3	3
96	261秒	33	1	1	5	5	2	3	2	2	1	1	1	1	3	3	3	4	5	4	4	3	1	1	2	3	2	1	2	2	3	3	3	3	3	2	4	5	2	4	2	1	1	5	5	5	3	2	3
252	260秒	30	1	1	4	9	2	3	2	5	1	1	1	1	1	1	1	1	1	1	1	1	1	1	5	5	5	5	5	5	5	5	5	5	5	5	5	5	5	1	1	1	2	2	5	5	2	2	1
409	260秒	39	1	1	4	6	4	4	2	2	4	2	1	1	1	1	3	3	4	3	2	4	3	3	4	4	4	3	4	4	4	4	1	3	2	1	2	2	3	2	1	1	1	1	2	2	3	3	2
834	260秒	36	2	1	4	3	1	1	4	2	2	1	1	1	1	1	1	3	2	4	2	1	1	1	2	3	3	1	3	3	3	3	3	3	3	2	4	3	4	2	2	2	2	3	5	2	3	4	3
18	260秒	22	1	1	4	9	1	1	4	5	5	1	2	2	2	4	2	3	4	4	4	4	4	2	2	2	2	3	4	4	4	3	4	4	4	4	5	5	5	4	2	4	3	3	4	2	3	4	3
33	260秒	25	1	1	4	4	1	1	4	1	1	3	1	1	3	3	1	1	2	3	3	1	1	1	2	2	3	2	2	2	2	2	3	3	3	3	4	5	4	3	3	3	3	3	5	4	3	3	1
29	259秒	32	1	1	3	4	3	3	2	2	2	1	1	1	1	1	1	2	1	1	1	1	1	1	1	1	4	4	3	4	4	2	2	2	2	2	2	3	4	5	4	2	3	3	5	3	3	4	1
98	259秒	19	1	1	4	9	1	1	4	5	5	1	1	1	1	3	1	2	3	3	3	3	3	3	1	4	2	4	4	4	4	2	4	2	4	4	4	5	5	2	4	2	1	3	5	1	4	3	3
34	259秒	29	1	1	3	3	3	4	1	2	2	4	1	1	1	1	1	1	1	1	1	1	1	1	1	1	1	1	1	1	1	1	1	1	1	1	1	4	4	1	1	1	1	1	5	2	3	3	1
7	259秒	28	1	1	2	4	3	3	2	3	2	2	1	1	1	1	1	2	3	3	3	2	2	3	1	4	2	2	2	3	2	3	3	3	1	1	1	3	5	1	1	1	1	2	3	3	3	3	1
605	258秒	29	1	1	4	4	1	1	4	2	1	3	3	3	3	4	4	3	4	4	4	4	3	2	2	3	3	3	3	3	3	3	4	4	3	2	4	4	4	1	1	1	1	1	1	3	3	3	3
680	258秒	39	1	1	4	5	2	2	1	2	1	2	1	1	2	3	2	2	2	3	2	3	2	2	2	2	3	3	3	1	3	2	2	2	3	2	2	3	3	2	2	2	1	2	5	2	3	3	2
896	258秒	35	2	1	4	3	2	3	2	3	1	2	1	1	1	1	1	1	1	1	1	1	1	1	1	4	5	4	4	4	4	3	3	4	2	3	5	5	2	5	2	4	2	3	1	3	3	3	2
941	258秒	37	1	1	4	3	3	4	2	3	3	2	1	1	2	2	2	2	4	2	2	2	4	1	3	5	4	2	2	2	2	2	2	2	2	2	3	4	3	2	2	1	2	2	3	3	3	2	2
90	257秒	28	1	1	4	6	1	1	4	2	2	4	1	1	3	3	1	1	5	5	4	4	4	4	4	4	4	3	3	3	3	3	3	3	3	3	3	5	4	1	3	1	1	2	1	3	1	1	1
116	257秒	34	1	1	4	5	3	4	2	2	2	1	1	1	1	1	1	2	1	1	2	2	1	1	1	4	3	3	5	4	5	5	4	4	2	3	5	5	5	3	2	1	2	2	5	3	3	3	2
428	257秒	31	1	1	4	6	2	3	2	2	2	4	1	1	1	1	4	4	3	3	3	4	2	4	4	2	4	3	3	2	2	2	2	3	2	2	3	2	2	2	2	2	1	2	1	2	3	2	1
470	257秒	43	1	1	2	9	3	4	2	2	2	1	1	1	1	1	1	2	2	3	1	2	1	1	1	1	1	3	3	3	3	3	3	3	1	1	3	5	5	1	1	1	2	3	5	3	4	4	3
711	257秒	28	1	1	4	1	1	1	4	2	2	4	1	1	1	1	3	5	5	5	3	1	2	1	2	1	3	1	1	1	1	4	1	1	1	1	1	1	1	1	1	1	1	1	1	1	1	1	3
7	257秒	42	1	1	5	6	3	3	2	2	2	1	2	2	1	1	4	4	1	1	4	1	4	4	4	4	5	4	5	5	5	4	5	5	1	1	5	5	5	1	1	1	1	1	5	4	3	2	2
111	257秒	32	1	1	5	3	2	2	1	2	1	2	1	1	2	2	2	1	4	4	3	2	1	1	4	2	3	1	3	2	3	3	3	1	2	4	2	3	2	2	2	2	2	3	3	6	3	3	1
7	256秒	38	1	1	4	4	3	4	2	1	2	1	1	1	1	1	1	1	1	1	1	1	1	1	1	1	1	4	4	4	5	4	4	3	3	2	3	5	5	2	2	2	1	2	5	3	4	4	3
424	256秒	35	1	1	5	3	2	2	1	2	1	2	1	1	1	1	1	1	1	1	1	1	1	1	1	1	3	1	1	3	3	5	5	5	3	2	3	5	5	1	1	1	1	2	4	6	3	3	3
650	256秒	39	1	1	4	4	2	2	1	1	1	1	1	1	1	1	1	1	3	1	1	1	1	1	1	4	4	3	4	4	4	3	3	4	4	2	4	5	5	4	2	1	1	1	5	5	3	3	3
730	256秒	37	1	1	4	3	2	2	1	2	1	3	2	2	2	4	4	4	4	4	4	4	3	4	4	5	5	3	3	3	3	2	2	3	3	2	3	5	3	2	1	1	1	1	5	3	3	2	3
869	256秒	40	1	1	4	3	3	4	2	2	2	1	1	3	2	2	2	4	4	4	4	2	2	2	2	2	3	3	3	3	3	3	3	3	3	3	2	2	3	1	1	1	1	1	4	5	3	3	2
884	256秒	35	1	1	4	3	3	4	2	2	2	3	1	2	2	2	2	4	4	4	4	4	2	2	2	2	4	3	2	2	3	2	4	3	1	1	2	4	2	1	2	1	2	2	5	4	3	2	1
893	256秒	30	1	1	4	6	1	1	4	2	1	4	1	1	2	1	1	1	1	3	2	3	3	1	2	4	3	2	3	3	4	3	3	3	2	2	4	4	3	2	2	2	2	2	3	2	5	3	3
661	255秒	39	1	1	4	9	2	2	1	2	1	2	3	1	2	2	2	1	3	3	3	4	4	3	3	3	5	4	5	5	5	4	3	4	3	2	3	5	5	1	2	2	3	3	5	2	4	3	3
747	255秒	32	1	1	3	4	3	4	1	3	3	3	2	2	4	4	2	4	4	4	4	4	2	2	2	4	4	4	4	4	4	4	2	2	2	2	4	4	5	1	1	1	2	2	2	5	3	1	3
780	255秒	34	1	1	4	4	3	4	2	2	2	1	1	1	1	1	1	1	2	2	2	1	1	1	2	4	4	1	1	3	3	3	3	4	3	2	3	4	4	2	3	2	3	3	5	2	4	3	1
18	255秒	34	4	1	4	5	1	1	4	2	2	3	1	1	1	1	1	1	3	4	4	2	3	2	2	2	2	2	2	2	4	3	2	2	2	2	4	2	2	2	2	2	1	1	2	2	3	2	3
119	254秒	32	1	1	4	3	2	3	2	1	1	1	1	1	1	1	1	2	1	1	1	2	1	2	2	2	3	4	5	5	5	3	3	3	3	3	5	4	4	2	2	4	2	2	3	5	3	2	1
155	254秒	30	1	1	4	5	2	3	2	2	2	2	2	1	1	1	2	4	3	4	3	4	2	2	1	1	3	3	3	4	4	3	3	3	3	3	4	5	4	1	1	1	1	2	3	1	3	3	1
300	254秒	34	1	1	5	3	3	3	2	2	2	1	2	2	2	2	2	3	3	3	4	3	1	1	2	4	4	3	3	3	3	3	3	3	3	3	5	5	5	2	2	2	1	3	5	5	3	3	1
640	254秒	40	1	1	3	4	2	2	1	2	1	2	1	1	1	1	1	1	1	1	1	1	1	1	1	1	4	4	4	4	4	4	4	2	1	1	2	5	4	2	2	1	1	2	4	3	3	3	3
703	253秒	35	1	1	4	6	2	3	2	1	1	1	1	1	1	1	1	1	1	1	1	1	1	1	1	1	3	4	4	4	4	3	3	3	3	2	4	4	4	2	4	4	2	3	5	6	3	2	3
80	252秒	36	1	1	4	5	1	1	4	3	3	4	2	2	2	2	4	5	5	4	4	5	4	4	4	4	4	4	4	4	4	4	4	4	4	4	2	2	3	1	1	1	2	1	1	2	3	3	2
459	252秒	43	1	1	5	3	2	3	2	2	1	1	1	1	1	1	1	1	2	2	1	2	1	1	1	4	4	3	3	2	4	4	2	3	2	2	2	5	5	2	2	2	3	3	5	3	4	4	3
860	252秒	28	2	1	4	3	2	2	1	2	2	2	1	1	1	1	1	3	1	1	1	1	1	1	1	2	3	3	3	3	3	3	3	2	2	2	5	1	1	1	1	1	1	1	3	3	4	3	1
13	252秒	31	1	1	4	4	2	3	2	2	2	2	1	1	1	1	4	4	3	2	2	2	1	1	1	2	2	3	3	3	3	3	3	3	3	2	3	5	5	2	2	2	2	3	2	4	3	3	1
600	251秒	37	1	1	4	6	3	4	1	3	2	2	1	1	1	1	2	2	2	3	3	2	3	2	2	2	2	3	4	3	3	2	4	2	1	1	2	4	2	1	1	1	4	3	4	5	2	2	3
463	250秒	25	1	1	4	6	1	1	4	2	5	4	1	1	1	1	1	1	1	1	1	5	1	1	1	1	3	5	5	3	5	3	5	5	3	2	5	5	5	5	5	5	3	3	3	3	3	3	2
630	250秒	29	1	1	3	1	2	3	2	1	1	1	1	1	1	1	1	1	1	1	1	1	1	1	3	3	1	4	4	4	4	4	4	4	4	5	5	5	5	5	5	3	5	4	5	4	3	4	1
872	250秒	32	1	1	5	3	3	2	1	2	2	4	1	1	1	1	1	3	2	2	2	2	2	2	2	2	2	4	4	2	3	3	2	2	2	2	2	3	3	2	2	2	2	2	5	5	3	2	1
907	250秒	34	1	1	5	3	2	2	1	2	2	4	1	1	1	1	2	2	4	3	2	1	1	1	2	4	4	3	4	4	4	3	2	3	1	1	2	2	1	1	1	1	1	2	1	2	3	3	3
3	250秒	20	1	2	2	9	1	1	4	2	1	4	2	2	3	3	4	4	4	4	4	3	3	3	3	3	3	3	3	3	3	3	4	4	4	4	4	4	4	2	2	2	2	2	3	2	3	3	3
2	250秒	30	1	1	4	3	1	1	4	2	5	1	1	1	1	1	1	1	1	1	1	1	1	1	1	1	1	3	4	4	4	4	4	4	4	4	4	3	5	2	5	3	1	1	5	5	4	3	3
88	249秒	20	1	2	3	6	1	1	4	2	1	2	1	1	4	2	2	2	3	4	4	4	2	2	2	2	2	3	4	3	3	3	2	2	5	3	3	2	3	2	2	3	2	3	3	2	3	2	3
210	249秒	35	1	1	4	4	3	4	1	2	2	1	1	1	1	1	1	2	1	1	1	1	1	1	2	3	2	3	2	4	5	2	4	4	2	2	1	4	2	3	1	1	1	2	5	2	3	3	3
482	249秒	32	1	1	4	5	3	4	2	2	2	1	1	1	1	1	1	4	4	4	4	1	1	1	1	4	4	3	4	4	5	4	2	4	2	2	4	2	1	1	1	2	1	2	5	2	3	2	1
916	249秒	28	1	2	4	7	1	1	4	2	2	4	1	1	1	3	1	1	3	3	2	4	2	1	1	1	1	1	1	1	1	1	1	1	1	1	1	1	1	1	2	1	1	1	1	1	5	2	2
33	249秒	32	1	1	4	1	3	4	1	2	2	1	1	1	2	1	1	1	2	2	2	3	1	1	1	2	4	4	4	4	4	4	2	2	2	1	4	5	5	1	1	1	3	3	5	1	3	2	2
40	249秒	33	1	1	2	7	2	3	2	2	2	3	1	1	1	1	1	1	1	1	1	1	1	1	1	1	1	1	1	1	1	1	1	1	1	1	1	1	1	1	1	1	1	3	2	1	3	2	2
906	248秒	32	1	1	4	4	2	3	2	2	2	3	1	1	1	1	4	2	4	2	2	2	4	4	4	4	5	3	2	1	2	2	2	4	4	1	4	4	2	1	1	1	1	2	2	4	3	2	2
20	248秒	23	1	2	4	6	1	1	4	2	2	2	1	1	3	1	1	2	3	3	2	2	2	1	1	1	2	2	2	2	2	1	2	2	2	1	2	2	2	2	2	1	1	1	2	5	2	1	1
566	247秒	36	1	2	3	1	3	4	3	2	2	3	1	1	1	1	1	2	1	1	1	1	1	1	1	1	1	1	1	1	1	1	1	1	1	1	1	1	1	1	2	1	1	1	3	1	4	3	2
958	247秒	31	1	1	4	4	2	3	2	2	2	2	1	1	1	3	1	4	3	2	1	4	1	1	1	3	4	4	4	2	4	2	2	2	2	2	2	4	4	2	2	1	1	2	2	3	3	3	1
15	247秒	34	1	1	5	4	2	2	1	2	2	4	2	4	2	4	4	4	5	1	4	1	2	4	5	5	5	2	4	2	4	2	4	2	1	1	2	4	4	2	2	2	1	1	1	6	2	2	1
30	247秒	30	1	1	4	3	2	3	2	2	2	3	2	2	2	4	4	4	5	4	4	4	2	4	4	4	4	4	4	2	4	3	2	4	2	2	4	4	4	4	2	2	1	1	1	6	3	2	1
581	246秒	29	1	1	2	4	3	4	2	2	3	3	1	1	1	1	1	1	1	1	1	1	1	1	1	1	1	3	5	2	2	3	5	5	5	4	4	1	5	1	4	1	1	1	3	1	5	3	1
126	245秒	40	1	1	5	5	3	3	2	2	2	1	1	1	1	1	1	1	1	1	1	1	1	1	1	1	5	3	4	4	4	4	4	3	2	3	3	5	5	3	3	2	3	3	5	3	3	3	3
159	245秒	36	1	1	4	3	2	2	1	2	1	2	2	2	1	1	1	1	1	1	1	1	1	1	2	4	4	5	5	5	5	3	3	2	3	1	2	1	1	1	1	1	4	3	4	2	3	4	3
411	245秒	30	1	1	4	6	1	1	4	1	1	1	1	1	1	1	1	1	1	1	1	1	1	1	1	1	1	5	5	5	5	5	4	4	5	4	5	5	4	3	3	3	2	3	5	3	3	3	3
837	245秒	35	1	1	4	3	3	4	2	2	2	1	1	1	1	1	1	2	2	3	3	3	3	2	2	4	5	5	4	3	3	3	3	4	4	2	4	2	2	1	1	1	1	1	5	4	3	2	1
935	245秒	39	1	1	4	3	2	2	1	1	1	1	1	1	1	1	1	1	1	1	1	1	1	1	1	2	3	4	4	4	4	2	4	4	2	2	3	5	5	2	2	2	1	1	5	6	3	3	2
955	245秒	26	1	1	4	6	2	3	2	2	2	4	1	1	1	1	2	2	4	4	3	4	4	4	4	4	4	3	3	3	3	2	3	3	3	4	3	2	3	2	2	2	2	2	1	2	3	3	1
33	245秒	32	1	1	4	3	3	4	1	2	2	1	2	2	1	1	2	4	4	4	5	4	2	2	2	5	5	4	4	4	4	4	4	4	2	2	4	4	4	2	2	1	2	2	5	5	2	2	1
394	244秒	39	1	1	4	6	3	4	1	2	2	1	1	1	1	1	2	5	2	2	2	1	1	1	2	2	2	2	2	2	2	2	2	2	2	2	2	2	2	1	1	1	1	1	5	2	3	2	2
31	244秒	37	1	1	4	1	3	3	2	2	2	1	1	1	1	1	1	1	1	1	1	1	1	1	1	1	2	5	5	5	5	4	3	4	4	4	5	5	5	2	2	2	2	3	5	6	2	4	3
36	244秒	43	1	1	4	3	2	3	2	2	2	3	1	1	2	2	1	3	3	3	1	1	2	1	2	4	4	4	4	2	4	4	4	2	1	1	2	4	5	3	1	1	3	3	2	2	3	3	2
12	244秒	49	1	2	2	2	4	4	1	2	3	1	1	1	1	1	1	1	1	1	1	1	1	1	1	1	1	1	1	1	1	1	1	1	1	1	1	1	1	1	1	1	1	1	3	1	4	3	2
357	243秒	29	1	1	4	6	2	2	1	2	2	4	2	1	1	1	1	1	1	2	1	2	1	1	1	1	1	1	1	1	1	1	1	1	1	1	1	4	4	1	1	1	1	1	1	2	3	1	3
1	243秒	38	1	2	1	9	3	4	2	2	2	2	2	2	3	3	3	4	4	3	3	2	2	2	3	3	3	2	3	2	2	2	2	2	2	2	2	2	2	2	2	2	1	1	3	2	3	3	3
523	242秒	46	1	1	4	6	2	2	1	2	1	2	1	1	1	1	2	2	4	4	4	4	4	2	4	4	4	4	3	2	4	4	4	2	2	2	4	5	5	2	2	1	2	2	5	5	3	2	3
59	241秒	29	1	1	4	6	1	1	4	2	1	2	1	1	2	1	2	2	1	3	2	2	2	2	2	1	4	3	3	3	4	2	3	2	2	2	3	3	4	2	2	2	2	2	3	3	4	3	3
392	241秒	38	1	1	4	6	3	2	1	2	2	1	1	1	1	1	1	1	1	2	1	1	1	1	1	1	1	1	3	2	3	3	2	3	2	2	2	4	1	1	1	1	3	3	5	3	3	3	2
532	240秒	22	1	1	4	9	1	1	4	5	5	1	1	1	1	2	2	2	1	1	1	1	1	2	1	1	1	3	3	3	3	3	4	4	4	4	4	5	5	3	2	2	3	3	3	1	4	3	3
554	240秒	34	1	1	2	4	3	2	1	2	2	2	1	1	1	1	1	2	1	1	1	1	1	1	1	1	3	1	1	1	1	1	1	1	1	1	1	1	1	1	1	1	1	1	4	2	2	1	3
842	240秒	22	1	1	4	9	1	1	4	5	5	2	2	2	2	2	2	2	4	4	3	4	2	2	2	2	4	3	3	3	3	3	3	2	2	2	3	5	3	3	2	2	3	3	5	1	4	3	3
122	239秒	30	1	1	4	3	2	3	2	2	1	1	1	1	1	1	1	1	1	1	1	1	1	1	2	2	3	5	5	5	5	5	5	5	5	5	5	5	5	1	1	1	1	3	4	2	5	3	1
27	239秒	37	1	1	4	3	2	2	1	1	1	1	1	1	3	3	1	1	3	1	1	1	1	1	1	1	3	3	3	3	3	3	3	3	3	2	3	5	5	1	1	1	1	3	5	4	3	2	3
42	238秒	28	4	1	4	6	1	1	4	5	5	2	2	2	2	2	3	3	3	3	3	4	2	2	2	2	2	3	4	3	3	3	3	4	3	3	3	5	5	2	3	3	3	3	3	4	3	2	3
132	238秒	27	1	1	4	3	2	3	2	1	1	1	1	1	1	1	1	1	1	1	1	1	1	1	1	1	1	4	5	5	5	5	5	5	5	5	5	5	5	3	5	3	2	2	5	3	5	2	1
189	238秒	30	1	1	5	4	2	3	2	2	1	2	1	1	1	1	1	1	3	1	2	2	1	2	4	3	1	4	5	5	5	3	5	5	5	5	5	5	5	2	3	2	3	5	3	4	3	4	3
197	238秒	31	1	1	4	6	2	2	1	2	2	3	2	2	2	1	2	1	2	2	2	2	2	2	2	2	3	2	3	4	4	4	4	3	2	2	2	4	2	2	2	2	2	2	1	3	3	3	1
295	238秒	23	1	1	3	6	1	1	4	1	1	1	1	1	1	1	1	1	1	1	1	1	1	1	1	1	1	3	5	5	5	4	5	5	5	4	5	5	4	4	2	4	3	3	3	1	5	3	1
441	238秒	31	1	1	4	4	3	2	1	2	2	2	1	1	1	1	1	1	1	1	1	1	1	1	1	1	1	1	3	3	3	3	3	3	3	3	3	4	3	1	1	1	3	4	3	6	2	2	3
509	238秒	33	1	1	4	5	3	2	1	2	2	1	4	4	1	1	2	2	3	5	5	4	3	4	3	4	3	3	3	3	3	3	2	2	2	2	3	3	3	1	2	2	2	3	5	4	3	3	3
133	237秒	32	1	1	4	4	1	1	4	3	3	4	4	3	4	4	5	5	5	4	3	1	4	4	4	5	4	2	4	2	2	2	2	2	2	2	2	1	1	1	1	1	2	2	1	4	3	2	3
504	237秒	42	1	2	1	8	4	4	2	2	3	3	1	1	2	5	5	5	5	5	5	5	5	5	5	5	5	2	3	2	5	4	5	5	3	2	5	2	5	2	1	1	1	3	5	4	4	3	3
871	237秒	35	1	1	5	3	2	3	2	2	1	1	1	1	1	1	1	1	1	3	4	1	1	1	1	1	2	3	3	3	4	4	4	4	4	4	5	5	5	1	2	2	1	2	4	4	3	3	3
932	237秒	36	1	1	4	3	3	3	2	2	3	3	2	2	2	2	2	4	3	2	2	4	2	2	2	2	2	3	3	3	4	2	2	2	2	2	3	2	4	2	2	2	2	3	2	3	3	3	1
19	237秒	31	1	1	4	3	2	3	2	2	2	2	1	1	2	2	4	4	1	1	2	1	1	1	4	4	4	2	2	2	2	3	2	2	2	2	4	5	3	3	2	2	3	2	2	5	3	2	3
191	236秒	27	1	1	5	9	2	3	2	1	1	1	1	1	1	1	1	1	1	1	1	3	1	1	1	2	3	3	3	3	3	3	3	3	3	3	4	4	4	3	3	3	4	4	5	2	4	4	3
15	236秒	45	1	1	5	5	3	2	1	2	2	4	1	1	1	1	2	2	3	3	1	1	2	2	1	1	4	3	4	3	3	3	3	3	2	1	3	5	5	2	2	2	1	3	5	2	3	3	2
435	235秒	37	1	1	4	3	3	2	1	2	2	1	1	1	1	1	1	1	1	1	1	1	1	1	1	1	1	5	5	5	5	5	5	4	2	2	4	5	5	1	1	1	1	5	5	4	5	4	1
635	235秒	30	1	1	5	3	2	3	2	1	1	1	1	1	1	1	1	2	3	3	3	3	1	4	1	1	1	5	5	5	5	4	5	5	4	4	5	5	5	3	4	2	2	2	4	5	3	2	1
726	235秒	26	1	1	4	3	1	1	4	2	2	1	1	1	1	1	1	1	1	1	1	1	1	1	1	1	1	3	3	3	4	3	3	3	4	3	3	4	3	2	3	3	3	3	3	2	3	2	1
3	235秒	37	1	1	5	5	2	2	1	1	1	1	1	1	1	1	1	1	3	4	2	3	2	1	4	5	4	3	5	5	5	5	5	5	5	5	5	5	5	1	1	1	1	3	5	6	2	3	3
608	234秒	28	1	1	4	5	1	1	4	5	5	1	1	1	1	1	1	1	3	2	3	2	2	1	1	1	1	4	4	5	5	4	5	5	4	4	4	5	4	3	3	3	3	5	5	2	3	3	3
917	234秒	31	1	1	4	3	1	1	4	2	2	2	2	2	2	2	2	3	3	3	3	3	2	2	2	2	3	3	3	2	3	3	3	3	3	2	2	2	2	2	2	2	2	2	2	2	3	3	3
117	234秒	42	1	1	5	5	2	2	1	3	1	2	1	1	2	2	1	2	4	4	4	4	2	2	3	5	5	5	5	4	5	4	4	3	2	2	3	5	3	2	2	2	2	3	4	6	3	3	2
177	233秒	22	1	2	4	4	1	1	4	2	2	1	1	1	3	4	2	2	3	4	4	3	4	4	4	4	4	3	2	2	3	1	4	2	2	1	1	1	1	1	1	1	1	1	3	1	3	3	1
89	231秒	32	1	1	5	3	2	2	1	2	2	4	4	4	2	2	4	4	4	3	4	4	4	2	2	4	4	4	4	4	4	3	2	2	2	2	2	2	2	2	2	2	2	3	1	4	3	3	3
180	231秒	33	2	2	4	6	3	4	2	3	3	3	1	1	1	1	2	2	1	1	2	2	2	2	2	2	2	2	2	2	4	4	4	3	3	3	3	2	2	2	2	3	3	3	4	1	3	3	2
28	231秒	31	1	1	5	4	2	3	2	2	2	2	2	2	2	3	4	3	5	3	3	3	4	2	4	4	5	1	3	1	3	3	2	2	2	2	4	5	2	2	1	1	1	1	1	6	2	3	1
32	231秒	33	1	1	5	3	2	2	1	1	1	1	2	2	2	2	2	2	2	2	2	2	3	2	4	4	2	4	4	3	4	3	3	3	3	3	3	5	4	2	2	2	2	3	4	3	3	4	1
173	230秒	33	1	1	5	5	2	2	1	2	2	4	1	1	2	2	3	3	3	3	3	3	3	3	3	3	3	3	3	3	3	3	3	3	2	2	3	3	3	2	2	1	3	5	1	2	3	4	2
276	229秒	32	2	1	2	3	2	2	1	1	2	2	2	2	3	3	3	2	2	3	3	2	2	2	2	3	3	2	3	2	3	3	2	3	2	2	2	2	3	3	3	2	3	2	2	3	3	3	2
868	229秒	36	1	1	4	4	3	2	1	2	2	2	1	1	1	1	1	1	1	1	1	1	1	2	2	2	3	2	3	3	3	3	3	3	3	3	3	2	4	3	3	3	3	2	3	5	3	3	3
43	229秒	38	1	1	3	4	3	4	2	2	2	2	1	1	1	1	1	2	1	1	1	1	1	1	1	1	4	4	4	4	4	4	4	2	2	2	4	5	4	2	1	1	1	1	5	3	3	3	3
465	228秒	31	1	1	4	6	2	2	1	2	1	4	1	1	1	1	1	1	1	1	1	1	1	1	1	1	1	5	4	2	4	4	4	1	1	1	1	1	4	1	4	1	5	1	4	2	4	3	3
420	227秒	38	1	1	4	3	2	3	2	2	1	2	1	1	1	1	1	1	3	1	2	1	1	1	3	3	4	4	4	4	4	4	4	4	4	4	4	5	4	2	4	2	2	2	5	5	2	1	2
26	227秒	40	1	1	5	5	2	3	2	1	1	1	1	1	1	1	2	2	1	1	1	1	1	1	2	2	3	3	3	3	3	3	3	3	3	3	5	5	5	4	2	2	1	2	5	4	3	2	2
8	227秒	40	1	2	2	9	3	4	1	3	2	1	1	1	1	1	1	2	2	2	1	1	1	1	1	1	1	5	5	3	4	4	4	4	4	1	4	5	4	2	4	4	3	3	5	1	5	3	2
627	226秒	35	1	1	5	5	3	2	1	2	2	1	2	2	2	2	1	2	1	1	2	3	1	1	1	1	1	3	3	2	4	2	2	2	2	2	2	2	2	4	2	2	3	4	5	2	3	3	3
188	225秒	33	1	1	4	4	1	1	4	2	2	4	1	1	4	4	2	2	2	3	3	1	2	3	2	3	2	4	4	2	5	2	2	4	4	4	4	4	4	2	2	2	1	1	4	4	3	2	2
446	225秒	27	1	1	4	4	2	2	1	2	1	1	1	1	1	1	1	2	2	1	2	3	1	2	2	2	3	5	5	5	5	5	5	5	5	3	5	5	5	2	1	2	2	3	4	4	2	1	1
671	225秒	32	1	1	5	4	2	2	1	1	1	2	2	2	2	4	2	2	4	4	2	2	2	2	2	2	4	4	4	4	4	3	3	3	4	2	4	5	5	2	2	2	2	2	3	5	3	3	3
32	225秒	37	1	1	5	4	3	4	2	2	2	1	1	1	2	1	2	1	2	2	3	2	1	1	3	4	5	5	5	5	5	5	5	3	2	1	5	5	5	3	2	2	2	2	5	6	3	3	1
936	2251秒	39	1	2	1	2	3	4	1	2	2	1	1	1	1	1	1	1	4	4	4	4	2	4	4	4	5	3	1	1	1	1	4	1	4	1	1	1	4	1	1	1	1	2	3	1	3	3	2
619	224秒	31	1	1	4	3	1	1	4	5	5	1	1	1	1	1	1	1	1	1	1	1	1	1	1	1	1	4	5	5	5	5	5	5	1	5	5	5	5	1	5	5	1	1	5	3	3	1	1
110	224秒	38	1	1	5	3	3	4	2	2	2	1	1	1	1	1	1	2	2	3	3	2	2	3	1	2	4	3	4	4	4	4	4	3	2	2	3	2	1	2	2	2	1	2	5	4	3	3	2
656	223秒	31	1	1	5	3	2	3	2	2	2	4	1	1	4	4	4	4	5	4	4	4	1	2	2	2	4	4	4	4	3	2	2	2	2	2	2	2	2	2	2	2	2	2	1	3	3	2	1
743	223秒	28	1	1	4	9	1	1	4	2	1	2	1	1	1	1	1	1	1	1	1	1	1	1	1	1	1	5	5	5	5	5	5	5	5	5	5	5	5	1	1	1	3	3	5	2	3	3	3
158	222秒	39	1	1	4	6	3	2	1	2	2	1	1	1	3	2	1	3	3	3	3	1	1	1	1	3	3	4	3	4	4	4	4	4	4	2	4	5	4	2	1	1	3	2	5	4	3	3	3
497	222秒	20	2	2	4	9	1	1	4	2	2	1	2	2	1	2	2	2	3	3	3	3	3	3	3	2	3	3	3	3	3	3	3	3	3	2	3	4	3	3	3	3	3	2	3	1	5	2	3
653	222秒	39	1	1	4	4	3	4	1	2	2	1	1	1	1	1	1	2	1	4	1	1	1	1	1	1	3	2	1	1	2	2	2	4	3	2	4	5	5	2	2	1	1	2	5	6	2	2	3
57	222秒	32	1	1	2	9	3	3	2	2	2	1	1	1	1	1	1	1	3	1	1	1	1	1	1	1	1	3	3	3	3	3	4	3	3	2	4	4	4	2	2	2	4	3	5	1	4	3	1
501	220秒	27	1	2	4	4	2	3	2	2	2	3	2	2	4	4	3	3	3	3	2	3	3	3	2	3	3	3	3	3	3	2	2	2	2	2	2	4	4	1	1	1	1	1	1	2	3	2	3
35	220秒	32	1	1	2	1	2	3	2	2	1	1	1	1	1	1	1	1	3	3	1	3	2	1	3	1	3	3	3	3	3	3	3	3	3	3	3	4	4	2	3	2	3	3	3	2	3	4	2
123	219秒	34	1	1	4	4	2	2	1	2	2	2	1	1	1	2	2	3	2	2	2	1	1	1	4	4	4	2	4	4	4	4	3	3	4	1	2	5	3	2	2	2	1	1	1	3	2	2	2
16	219秒	33	4	1	4	3	1	1	4	2	2	4	1	1	4	4	1	1	4	3	3	2	2	3	2	4	4	3	4	2	2	1	1	1	1	1	1	3	2	1	1	1	1	1	1	2	3	4	3
807	218秒	33	1	1	1	7	3	4	2	2	2	1	1	1	1	1	1	1	1	1	1	1	1	1	1	1	1	1	3	3	3	3	3	3	3	3	2	2	1	1	1	1	3	3	5	2	4	3	3
813	218秒	36	1	1	4	7	2	2	1	1	1	1	1	1	1	1	1	1	2	2	1	1	1	1	1	1	1	3	3	3	2	2	3	3	3	3	3	3	3	3	3	3	3	3	5	2	3	3	2
37	2180秒	30	1	1	2	9	3	2	1	2	2	1	1	1	3	3	4	4	4	4	4	5	5	5	5	5	5	4	4	4	5	4	5	2	3	1	3	3	3	1	1	1	2	2	4	2	3	2	1
157	217秒	37	1	1	5	5	2	2	1	2	2	4	1	1	4	2	4	4	4	2	2	2	2	4	2	4	4	2	2	2	2	2	2	2	2	2	2	4	2	2	2	2	2	3	2	5	3	3	2
88	217秒	38	1	1	5	5	3	4	1	2	2	1	4	1	4	1	1	5	5	5	5	5	5	3	3	2	5	5	5	5	5	3	5	1	1	1	5	3	1	1	1	1	2	2	5	4	3	3	2
27	217秒	32	1	1	4	1	2	2	1	2	1	4	4	2	1	1	4	1	2	2	2	2	1	1	2	2	4	3	3	4	3	4	3	3	3	2	3	3	4	1	1	1	2	3	3	4	2	3	3
91	216秒	18	1	1	4	9	1	1	4	5	5	1	1	1	1	1	1	1	1	1	1	1	1	1	1	1	1	5	3	3	5	3	4	5	5	5	5	5	3	5	5	3	3	3	5	4	3	4	1
458	216秒	35	1	1	4	3	1	1	4	2	2	3	1	1	1	1	1	1	1	1	1	1	2	1	1	1	3	4	4	4	4	4	4	4	3	2	3	5	4	2	2	2	1	1	1	3	4	4	3
25	216秒	37	1	1	5	3	2	2	1	1	1	2	1	1	1	1	2	1	1	2	4	4	2	1	2	2	4	3	3	3	4	4	4	4	4	4	5	5	5	4	3	3	3	5	4	6	3	3	1
87	215秒	23	1	1	1	1	4	2	1	4	4	3	1	1	5	5	5	5	1	1	1	1	1	1	2	3	2	2	3	1	1	1	1	2	3	1	2	2	1	5	5	5	5	5	1	1	5	3	3
27	215秒	38	1	1	4	4	2	2	1	2	2	3	1	1	1	1	1	1	1	1	1	1	1	2	2	3	4	4	4	4	4	4	2	2	3	3	2	5	5	2	2	2	2	2	2	2	3	3	2
492	214秒	47	1	1	4	3	2	2	1	2	1	1	3	3	3	3	3	3	3	3	3	3	3	2	4	4	4	5	5	5	5	5	5	4	3	4	5	5	5	5	5	2	3	3	5	4	2	2	3
370	2134秒	36	1	1	4	4	2	3	2	2	2	4	1	1	2	3	1	1	2	2	1	2	1	2	1	2	2	3	3	2	3	3	3	3	2	1	4	4	4	1	2	1	2	3	2	3	4	4	1
171	212秒	28	1	1	5	5	1	1	4	1	1	4	1	1	1	1	1	1	1	1	1	1	1	1	1	1	1	1	1	1	1	1	1	1	1	1	1	1	1	1	1	1	1	1	5	3	1	1	1
74	211秒	28	2	1	4	6	1	1	4	1	1	1	1	1	1	1	4	4	4	4	3	3	1	4	4	4	2	5	5	4	5	3	4	4	4	5	5	5	5	2	2	2	1	1	5	5	3	2	3
161	211秒	32	1	1	4	3	3	2	1	2	2	2	1	1	1	1	1	1	1	1	1	1	1	1	1	1	1	5	5	5	5	5	5	5	5	5	5	5	5	5	2	5	3	3	4	2	3	3	1
194	211秒	35	1	1	4	4	1	1	4	1	5	1	1	1	1	1	1	1	1	1	1	1	1	4	4	4	4	5	4	4	5	3	3	3	4	4	4	5	5	3	4	2	3	3	5	2	3	3	3
48	210秒	32	1	1	5	6	2	3	2	2	1	1	2	2	1	1	1	3	3	2	1	2	2	3	4	3	3	3	3	2	5	2	1	2	2	2	3	5	5	2	1	1	1	2	3	4	2	2	1
100	210秒	24	1	1	4	5	1	1	4	2	2	4	1	1	3	2	3	3	4	4	3	4	4	3	5	4	5	4	4	4	5	5	5	5	4	3	5	5	5	3	3	3	1	2	3	2	4	3	3
494	210秒	44	1	1	5	3	2	2	1	2	1	3	2	2	2	2	2	2	2	2	2	2	2	2	2	2	2	2	2	2	2	2	2	2	1	2	2	2	2	2	2	2	2	2	2	3	2	2	3
496	210秒	20	4	1	4	9	1	1	4	5	5	2	2	3	4	3	4	4	4	4	4	3	4	4	4	4	2	4	3	4	4	3	2	4	3	3	3	5	5	2	3	3	3	3	3	1	3	3	3
109	210秒	30	1	1	4	1	2	2	1	2	2	2	3	3	3	3	4	4	4	4	4	3	1	1	3	3	4	3	4	2	2	2	2	2	2	2	3	4	4	3	3	1	1	1	2	6	3	3	3
45	209秒	32	1	1	5	4	2	3	2	2	1	2	2	1	1	1	2	1	1	2	1	3	1	1	1	2	1	2	4	3	3	3	3	2	2	3	3	4	5	3	2	2	3	3	4	1	4	3	1
512	2096秒	37	1	1	4	3	2	2	1	2	2	3	2	2	2	2	3	2	4	4	4	2	4	2	2	2	2	2	4	3	3	3	2	2	2	2	4	4	4	2	2	2	2	2	2	2	3	3	2
831	208秒	20	1	1	3	7	1	1	4	2	2	2	1	1	1	2	2	2	2	2	2	2	2	2	2	2	2	2	3	3	4	3	3	4	2	2	4	4	4	3	2	2	3	3	3	2	3	3	3
266	207秒	30	1	1	4	3	2	3	2	2	2	3	1	1	1	1	2	4	2	1	2	2	1	3	1	1	3	3	3	3	3	3	2	3	3	2	4	5	5	2	1	1	2	2	3	4	3	3	1
660	207秒	45	2	1	4	5	2	2	1	2	2	3	1	1	2	2	1	2	1	2	2	2	2	2	2	2	2	2	2	2	2	2	2	2	2	2	2	2	2	2	2	2	2	2	4	2	2	3	3
327	206秒	32	2	1	3	2	3	2	2	2	2	3	3	2	3	2	3	3	3	3	4	2	3	3	3	2	3	3	4	2	3	2	3	4	4	4	4	3	2	3	3	3	3	3	2	3	2	3	2
746	206秒	30	1	1	4	6	2	3	2	2	2	3	1	1	2	1	2	2	2	1	4	1	1	2	1	2	1	3	3	2	2	1	1	1	5	1	1	2	1	1	1	1	1	1	1	4	3	1	3
846	206秒	33	1	1	4	3	3	4	1	2	2	1	1	1	1	1	1	1	1	1	1	1	1	1	1	1	3	3	3	3	3	3	3	2	1	1	3	5	5	1	1	1	1	2	5	6	3	3	3
5	206秒	31	1	1	4	3	2	2	1	2	2	3	1	1	1	1	1	1	1	1	1	1	1	1	2	5	2	5	5	2	5	2	1	5	5	5	5	5	5	2	1	1	1	3	2	5	4	3	3
63	205秒	25	1	1	5	3	2	2	1	2	2	3	2	2	3	4	4	4	4	4	4	3	3	3	3	3	4	1	2	2	2	2	2	2	2	2	2	2	3	2	2	2	1	1	1	6	2	2	1
461	205秒	38	1	1	5	5	3	2	1	2	2	1	1	1	1	1	1	1	1	1	1	2	2	2	1	1	1	4	5	4	5	4	4	2	2	2	2	3	3	2	3	2	3	3	5	5	3	3	3
190	204秒	38	1	1	3	6	3	2	1	2	2	1	1	1	1	1	1	1	1	1	1	1	1	1	1	1	3	5	5	5	5	5	5	5	5	5	4	4	4	3	4	3	3	3	4	2	3	2	1
231	204秒	30	1	2	1	1	2	3	2	2	2	3	1	1	1	1	1	1	1	1	1	3	1	1	1	1	1	1	1	1	1	3	2	1	4	1	3	1	1	1	3	1	2	5	3	1	5	4	2
847	204秒	19	1	1	3	1	1	1	4	2	2	4	1	1	5	3	2	3	3	2	3	3	3	3	3	3	3	3	3	3	3	2	2	3	3	3	3	3	3	3	2	1	1	1	1	2	3	1	2
36	204秒	40	1	1	2	1	3	4	2	2	2	1	1	1	1	1	1	1	1	2	1	1	1	1	1	1	3	3	3	3	3	3	3	2	4	1	4	3	4	1	1	1	1	4	5	4	4	4	3
103	204秒	20	1	1	2	6	1	1	4	5	5	1	1	1	1	1	1	1	1	1	1	1	1	3	1	1	2	2	4	4	4	4	4	4	2	4	5	5	5	4	3	2	2	3	5	3	3	2	3
42	204秒	30	1	1	4	3	1	1	4	2	2	3	1	1	1	1	1	1	1	1	1	1	1	2	1	2	3	3	4	4	3	2	2	2	2	2	2	2	3	3	2	2	2	1	3	4	3	1	3
45	204秒	29	1	1	4	7	1	1	4	5	5	1	1	1	1	1	1	1	1	1	1	1	1	1	1	1	1	5	5	5	5	5	5	5	5	5	5	5	5	5	5	3	1	5	5	6	2	2	3
2	204秒	27	1	1	3	5	1	1	3	2	2	3	1	1	1	1	1	1	1	1	1	1	1	1	1	1	1	1	1	1	1	1	1	1	1	1	1	1	1	1	1	2	1	1	1	5	1	1	1
4	204秒	30	1	2	4	7	2	2	1	1	1	1	1	1	5	5	4	3	4	4	4	4	4	4	3	3	3	3	3	3	5	4	5	5	2	2	4	5	5	2	2	1	1	3	2	3	4	4	2
140	203秒	39	1	1	3	9	2	2	1	2	1	2	1	1	1	1	1	1	1	1	1	1	1	1	1	4	4	3	3	4	4	4	3	4	4	2	3	4	4	3	3	2	2	2	2	6	3	3	3
892	203秒	38	1	1	5	3	2	3	2	2	2	1	2	2	2	2	3	3	2	1	2	4	1	1	4	3	4	3	3	3	3	2	2	3	4	2	4	5	5	2	2	2	3	3	2	4	3	3	2
73	201秒	33	1	1	5	6	2	2	1	2	1	3	1	1	1	1	1	1	1	1	1	1	1	1	1	1	1	5	5	5	5	5	5	5	4	4	5	5	4	2	2	1	2	4	3	3	3	4	2
292	201秒	25	1	1	4	5	1	1	4	3	3	1	1	1	3	3	4	3	3	3	3	3	3	3	3	3	3	3	3	4	5	3	3	4	2	2	3	3	3	2	2	2	3	3	3	3	3	3	3
397	201秒	38	2	1	4	6	2	2	1	2	2	3	2	2	3	3	4	4	4	4	4	2	2	2	2	2	3	3	3	3	3	3	3	3	3	3	3	4	2	2	2	2	2	2	2	4	3	3	3
175	200秒	25	1	1	4	3	1	1	1	2	2	1	1	1	3	3	2	2	1	1	1	3	3	3	3	3	3	3	3	3	2	2	3	3	3	3	3	3	3	3	3	3	3	3	3	3	3	3	1
265	200秒	34	1	1	5	3	2	3	2	2	2	3	2	1	2	2	3	4	4	4	4	4	2	2	2	4	4	4	2	2	2	2	2	2	2	2	2	2	2	2	2	2	2	2	1	5	2	3	1
320	200秒	38	1	1	4	7	2	2	1	2	2	3	1	1	3	2	1	1	2	2	2	1	1	1	1	1	1	1	1	1	1	1	1	1	1	1	1	2	3	1	1	1	1	1	1	1	3	1	3
432	200秒	39	1	1	3	3	3	4	2	3	3	3	2	2	3	4	4	4	4	3	3	3	4	4	4	4	4	4	4	4	4	4	4	2	2	4	3	3	4	4	4	2	1	1	2	3	3	3	1
577	200秒	33	1	1	4	9	2	3	2	5	1	1	1	1	1	1	1	1	1	1	1	1	1	1	1	1	1	5	5	5	5	5	5	5	5	2	5	5	5	1	1	1	3	3	5	3	3	2	2
820	200秒	37	1	1	4	3	3	2	1	2	2	1	1	1	1	1	1	2	1	1	4	2	2	1	2	2	3	3	3	3	3	2	3	3	3	2	3	4	4	2	2	2	2	2	5	2	3	4	3
852	200秒	29	1	1	3	4	2	2	1	1	1	1	1	1	1	1	1	1	4	4	2	2	2	2	1	4	4	4	4	4	4	4	4	2	2	2	4	4	5	2	1	1	1	1	2	2	3	1	1
444	199秒	34	1	1	4	3	2	3	2	1	1	1	1	1	1	1	1	1	1	1	1	1	1	1	1	1	1	5	5	3	5	5	4	4	4	4	5	5	5	2	4	2	2	3	5	6	3	3	3
555	199秒	40	1	1	4	7	2	3	2	2	1	2	1	1	1	1	1	1	1	1	1	1	1	1	1	1	1	3	3	3	3	3	3	3	2	2	3	4	3	1	1	1	1	2	4	2	3	1	3
750	199秒	22	1	1	4	4	1	1	4	2	2	3	2	2	4	4	1	3	3	3	3	4	3	4	4	3	3	3	3	3	3	2	2	3	3	3	3	5	3	3	3	3	1	2	3	2	3	2	1
819	199秒	40	1	1	4	6	3	3	2	2	3	3	1	1	1	1	1	1	5	5	5	1	1	1	1	1	1	1	1	1	1	1	1	1	1	1	1	1	1	1	1	1	1	1	1	2	1	1	1
909	199秒	27	1	1	4	3	1	1	4	2	1	1	1	1	1	1	1	1	1	4	1	1	1	1	1	1	1	5	5	5	5	5	5	5	5	5	5	5	5	4	3	3	2	3	4	1	5	3	1
62	198秒	34	1	1	4	3	1	1	4	2	2	3	2	2	2	2	2	2	3	2	3	2	2	2	2	3	2	2	2	2	3	2	2	2	2	2	3	2	2	2	2	2	2	2	2	2	3	3	1
516	198秒	22	1	1	4	9	1	1	4	2	2	3	1	1	1	2	2	1	1	3	2	2	2	2	2	2	3	3	4	2	4	4	4	4	3	3	4	4	4	3	3	2	2	3	3	3	3	2	3
864	197秒	30	1	1	4	4	1	1	4	1	1	1	1	1	1	1	1	1	1	1	1	1	1	1	1	1	1	3	3	3	4	3	3	3	3	3	3	4	5	3	3	2	1	1	5	3	3	3	3
136	196秒	28	1	1	4	4	2	3	2	2	1	1	2	2	2	1	1	2	2	2	1	2	2	1	2	2	1	3	3	3	3	3	3	3	3	3	3	4	4	2	2	2	2	3	3	2	3	3	3
524	196秒	26	1	1	4	6	1	1	4	2	1	1	1	1	1	1	1	1	3	3	2	2	1	1	1	1	1	4	4	4	5	5	3	3	5	3	3	3	3	1	1	1	1	1	3	2	3	2	1
571	196秒	36	1	1	4	3	2	2	1	2	2	4	1	1	1	4	3	5	5	5	5	5	5	2	2	4	5	5	5	5	5	5	5	5	5	2	5	5	5	1	1	1	2	3	1	2	3	4	2
720	196秒	24	1	1	4	9	1	1	4	2	2	3	1	1	4	2	1	1	2	3	4	3	2	1	4	2	4	3	2	2	4	2	2	4	3	2	5	5	5	1	2	2	2	2	3	2	2	3	1
7	196秒	24	1	1	4	3	1	1	3	2	2	4	1	1	1	1	3	3	4	4	4	4	1	3	1	1	1	1	1	1	1	1	1	1	1	1	1	1	2	1	1	1	3	3	3	2	3	2	3
162	195秒	35	1	1	5	5	1	1	4	5	5	1	1	1	1	1	1	1	1	1	1	2	1	1	1	3	3	3	3	3	4	2	4	4	4	4	5	5	5	4	5	5	3	3	5	3	3	2	3
275	195秒	37	1	1	5	5	3	4	2	2	2	1	1	1	1	1	1	1	1	1	1	1	1	1	1	3	3	3	3	2	3	2	2	2	2	1	2	1	1	2	2	1	1	3	5	5	4	3	2
548	195秒	39	1	1	4	3	2	2	1	3	2	2	1	1	4	4	5	5	5	5	5	5	5	3	4	4	4	2	2	2	2	2	2	2	2	2	2	5	5	1	1	1	3	3	4	5	3	2	1
791	195秒	27	1	1	4	3	1	1	4	2	2	1	1	1	2	3	3	1	3	4	3	3	3	3	2	3	3	3	3	4	5	5	5	5	5	3	4	5	5	4	5	1	1	1	3	4	3	1	3
888	195秒	38	1	1	5	3	3	4	1	2	2	1	1	1	1	1	1	1	1	2	2	2	2	2	2	2	2	4	4	4	4	4	4	4	3	2	2	5	5	3	2	3	1	3	5	4	4	4	1
948	195秒	32	1	1	4	3	2	3	2	2	2	3	1	1	1	4	2	4	4	2	4	2	2	1	1	1	1	4	4	4	5	3	3	3	3	2	3	4	4	2	2	1	1	2	2	2	3	3	3
34	195秒	29	1	1	3	4	2	2	1	2	1	2	1	1	1	1	2	2	3	1	1	1	1	1	1	3	3	3	3	3	3	2	2	3	4	2	3	5	3	2	3	3	3	3	3	4	3	3	2
18	195秒	27	1	1	4	1	2	3	2	2	2	2	2	1	1	4	2	2	5	5	4	4	4	4	5	4	4	4	4	4	4	4	4	4	2	2	4	5	5	1	1	1	1	1	1	4	3	2	3
3	195秒	22	1	2	2	7	1	1	4	2	2	3	1	1	1	1	2	3	3	4	4	4	1	1	2	2	1	2	2	2	2	2	5	2	2	2	2	2	2	1	1	1	1	3	3	2	3	2	3
9	1954秒	45	1	2	1	8	3	2	1	2	2	3	1	1	1	4	5	4	4	4	4	5	4	4	1	3	3	1	1	1	1	1	1	2	2	1	1	1	1	1	1	1	1	1	2	3	3	1	3
930	193秒	35	1	1	4	5	2	2	1	2	1	2	2	2	2	2	2	2	1	2	2	3	1	2	3	2	3	4	4	3	3	4	2	3	2	2	2	2	2	2	2	2	3	3	3	3	3	4	3
60	192秒	23	1	1	4	9	1	1	4	1	5	1	1	1	1	1	1	1	2	1	2	1	1	1	4	4	4	3	3	3	3	3	3	2	2	2	4	5	5	4	3	3	3	4	5	6	3	2	3
183	192秒	31	1	1	4	9	2	3	2	1	1	1	1	1	1	1	1	1	2	1	1	1	1	1	1	1	1	4	4	4	4	2	2	4	4	2	5	5	5	3	2	1	2	3	5	3	3	4	3
925	192秒	34	1	1	4	3	3	4	2	3	3	3	2	1	2	2	2	2	2	2	2	2	2	2	2	2	2	2	2	2	2	3	2	3	3	2	2	2	2	1	1	1	4	5	2	2	3	3	1
4	192秒	20	2	1	4	1	1	1	4	1	1	2	1	1	1	1	1	1	3	3	2	1	1	3	1	1	1	4	5	5	5	3	2	4	4	2	5	5	3	1	1	1	2	3	4	2	4	3	2
6	192秒	20	2	1	4	1	1	1	4	1	1	1	1	1	1	1	1	1	3	1	1	1	1	1	1	1	1	2	2	4	4	3	4	3	3	5	5	5	4	2	2	2	1	3	5	1	3	3	3
172	191秒	30	1	1	4	9	3	3	2	4	4	4	1	1	1	1	1	1	1	1	1	1	1	1	1	1	1	1	1	1	1	1	1	2	1	1	1	1	1	1	1	1	1	5	1	1	5	5	1
374	191秒	38	1	1	4	6	3	4	2	2	2	1	2	2	2	2	2	2	2	2	2	2	2	2	2	2	2	2	2	2	2	2	2	2	2	2	2	5	5	1	1	1	1	1	5	4	3	3	2
877	189秒	33	1	1	4	3	1	1	4	1	1	3	1	1	3	1	1	1	1	1	1	1	3	2	1	1	1	3	3	3	4	4	4	4	2	4	4	5	2	2	2	2	1	2	3	2	3	2	1
908	189秒	31	1	1	5	3	3	4	2	2	2	1	1	1	1	1	1	1	1	1	1	1	1	1	2	1	2	3	3	3	3	3	3	3	3	2	4	4	5	3	3	2	1	2	5	5	3	2	1
89	189秒	36	1	1	4	3	2	2	1	1	1	1	1	1	1	1	1	1	1	1	1	1	1	1	1	1	1	4	3	5	4	3	2	2	2	2	3	3	3	1	1	1	4	4	4	5	3	4	2
24	189秒	34	1	1	4	3	3	2	1	2	2	2	1	1	1	1	2	3	2	2	2	1	1	2	2	4	4	1	3	2	3	3	3	2	2	1	2	4	2	1	1	1	2	4	5	5	3	2	1
2	189秒	27	1	1	2	4	2	3	2	3	3	3	1	1	3	3	1	1	4	4	1	1	1	4	3	1	1	1	1	1	1	1	1	1	1	1	1	1	1	1	1	1	1	1	1	1	4	3	1
344	188秒	41	1	1	5	9	3	2	1	2	2	4	1	1	1	1	1	2	1	1	1	2	1	1	1	1	4	3	5	5	5	3	3	3	1	1	4	1	1	1	1	1	1	3	5	6	2	1	3
669	188秒	38	1	1	4	4	2	3	2	3	1	1	1	1	1	1	1	1	3	1	1	1	1	1	1	1	2	1	3	1	1	1	1	1	2	2	4	5	5	2	2	2	3	5	5	3	1	1	2
912	188秒	32	1	1	5	4	1	1	4	4	3	3	1	1	2	3	1	1	1	2	1	1	1	1	1	1	1	1	1	1	1	1	1	1	1	1	1	1	1	1	1	1	1	1	1	2	2	1	1
139	187秒	26	1	1	3	9	2	2	1	1	2	1	1	1	1	1	1	1	1	1	1	1	1	1	1	1	1	4	4	4	5	5	5	5	4	2	5	5	5	1	1	1	3	5	2	2	3	5	2
325	187秒	23	1	2	3	6	1	1	4	2	2	1	1	1	1	1	1	1	1	1	1	1	1	1	1	1	1	1	1	1	1	1	1	1	1	1	1	1	1	1	1	1	1	1	1	1	1	1	1
617	187秒	30	1	1	5	6	1	1	4	2	3	3	3	3	3	3	3	3	3	3	3	3	3	3	3	3	3	3	3	3	3	3	3	3	3	3	3	3	3	3	3	3	3	3	3	5	3	2	3
28	187秒	16	1	2	1	1	1	1	4	5	5	1	3	1	1	1	5	5	5	5	5	5	5	5	5	5	5	5	5	5	5	5	5	1	2	1	1	1	2	1	1	5	2	5	3	1	1	5	1
423	186秒	32	1	1	4	3	1	1	4	2	2	1	1	1	1	1	1	1	1	1	1	1	1	1	1	1	1	1	1	1	1	1	1	1	1	1	1	1	1	1	1	1	1	1	1	2	1	1	1
16	186秒	44	1	1	5	5	2	2	1	2	1	1	1	1	3	4	4	4	4	4	3	3	2	2	2	2	4	4	4	2	2	2	2	2	2	2	4	4	4	2	2	2	1	3	5	6	3	3	2
7	186秒	29	1	1	3	3	2	2	1	2	2	4	2	2	2	1	4	5	3	3	3	5	5	5	5	5	5	5	5	5	5	5	5	5	5	5	5	5	5	5	5	5	1	2	1	3	3	1	1
56	185秒	32	1	1	5	4	1	1	4	2	1	1	5	5	5	5	1	1	1	1	1	1	1	5	1	1	4	1	3	1	1	1	1	1	1	1	1	5	5	5	1	1	1	1	4	6	2	2	3
626	185秒	35	1	1	4	3	3	4	2	3	3	2	4	4	4	4	4	4	4	4	4	4	4	4	4	4	4	4	4	4	1	1	1	1	1	1	1	1	1	1	1	1	1	1	1	3	3	3	2
830	185秒	39	1	1	5	4	2	2	1	2	2	2	1	1	1	1	1	3	5	5	5	3	3	1	1	1	1	4	5	5	5	2	3	3	3	2	4	5	5	1	1	1	1	1	3	6	3	1	1
3	185秒	26	2	1	5	9	2	2	1	2	2	2	2	2	4	4	3	4	2	3	2	4	2	4	4	4	3	4	2	3	3	2	3	3	3	3	3	4	4	2	2	2	3	3	3	2	4	3	1
32	184秒	30	4	1	4	3	2	2	1	2	2	3	1	1	1	1	1	1	1	1	1	1	1	1	4	4	5	5	5	2	2	2	1	2	2	2	2	5	5	1	1	1	1	2	2	5	3	2	1
920	184秒	31	1	2	3	3	2	3	2	2	2	1	1	1	1	1	1	1	1	1	1	3	2	3	2	1	1	4	3	3	3	4	4	2	2	2	2	2	2	3	2	3	3	2	2	2	2	1	1
11	183秒	30	1	1	4	3	1	1	4	2	2	3	1	1	2	3	2	2	4	3	2	2	2	1	2	4	3	4	3	3	4	2	2	2	2	2	3	4	4	2	1	2	2	2	2	4	3	1	3
14	183秒	32	1	1	4	3	2	2	1	2	2	2	1	1	1	1	1	2	1	1	1	1	1	1	1	3	3	4	5	5	5	5	5	5	5	3	5	5	5	4	3	1	1	3	2	4	3	2	1
38	182秒	36	1	1	4	3	2	2	1	1	1	4	2	2	3	2	3	3	3	4	4	4	4	3	3	3	3	3	3	3	3	3	3	3	4	2	4	2	3	3	2	3	4	3	5	5	3	3	2
19	181秒	35	1	1	3	4	2	3	2	1	1	1	1	1	1	1	1	1	1	1	1	1	1	1	1	1	1	3	3	3	4	3	3	3	3	3	3	5	5	3	3	3	2	4	5	3	4	3	3
95	181秒	22	1	1	4	9	1	1	4	1	1	4	4	4	2	2	3	2	1	2	2	2	2	2	2	2	3	4	4	4	4	4	4	4	4	4	4	5	4	4	4	3	3	3	5	3	3	3	3
607	181秒	33	1	1	4	3	1	1	4	2	2	1	2	2	3	2	3	3	3	4	4	4	4	2	2	4	5	3	4	3	2	2	1	1	1	1	2	4	1	1	1	1	1	1	1	3	3	3	3
665	180秒	45	1	1	4	1	3	4	1	3	2	2	3	2	2	2	1	4	1	2	1	1	1	1	1	1	1	1	3	3	3	3	3	3	1	2	2	4	4	2	2	2	3	4	5	2	3	1	2
848	1803秒	34	1	1	4	5	3	3	2	2	2	1	1	1	1	1	1	1	1	1	1	1	1	1	1	1	1	5	5	5	5	5	5	5	5	2	5	5	5	2	5	3	3	4	5	6	3	5	2
103	179秒	25	1	1	4	6	1	1	4	1	1	4	1	1	1	1	1	1	1	1	1	1	1	1	1	1	3	4	4	4	4	4	4	4	3	3	4	5	4	4	3	3	3	3	5	3	4	4	3
748	179秒	36	1	1	4	4	3	4	2	2	2	1	1	1	1	1	1	1	4	4	3	1	1	1	1	4	4	4	4	4	4	4	4	4	1	4	4	4	4	4	1	1	3	3	5	3	3	2	2
192	178秒	26	1	1	4	6	1	1	4	2	2	1	1	1	1	1	1	3	5	4	1	1	3	1	1	1	1	3	1	3	3	3	3	3	1	1	3	5	3	1	1	1	1	2	1	4	3	1	1
636	178秒	27	1	1	4	4	2	3	2	5	1	1	1	1	1	1	1	1	1	1	1	1	1	1	1	1	1	5	5	5	5	3	5	5	5	5	5	5	5	2	2	3	5	5	5	3	3	4	1
853	178秒	35	1	1	4	3	3	4	2	2	2	2	1	1	2	1	1	1	1	3	3	1	1	1	1	1	1	4	4	4	4	2	4	4	4	2	5	4	5	3	2	2	3	3	5	1	5	4	3
914	178秒	34	1	1	4	5	2	3	2	2	2	4	1	1	1	1	1	1	1	1	1	2	1	1	1	1	1	1	3	2	3	3	3	2	2	2	2	2	2	2	3	2	3	3	2	3	2	2	3
704	177秒	30	1	1	4	5	2	3	2	2	2	4	1	1	1	4	4	4	4	2	4	4	1	1	1	1	1	1	1	1	1	1	1	1	1	1	1	2	2	2	2	2	2	2	1	2	3	4	1
153	175秒	30	1	1	5	3	1	1	4	2	1	3	2	2	3	3	3	4	3	2	4	3	3	2	4	4	4	4	4	4	5	2	4	3	2	3	4	5	5	2	2	2	3	3	2	4	3	2	3
739	175秒	25	1	1	4	5	2	2	1	2	1	1	1	1	1	1	1	1	1	2	1	1	1	2	2	1	2	3	3	2	3	3	3	3	3	4	2	2	2	3	2	2	1	1	4	3	2	1	3
741	175秒	34	2	1	4	3	2	2	1	1	1	2	2	1	1	1	2	2	4	4	4	2	2	2	2	1	2	2	2	2	3	3	3	2	2	1	2	4	4	1	1	1	2	2	4	3	2	2	3
52	175秒	27	1	1	2	9	3	2	1	3	3	3	3	3	3	3	3	3	3	3	3	3	3	3	3	3	3	3	3	3	3	3	3	3	3	3	3	3	3	3	3	3	3	3	3	1	3	3	2
224	174秒	23	1	1	4	6	2	2	1	2	3	3	1	1	1	1	1	1	1	1	1	1	1	1	1	1	1	1	1	1	1	1	1	1	1	1	1	1	1	1	1	1	1	1	1	1	1	1	1
51	171秒	31	1	1	4	6	2	2	1	2	2	3	2	2	2	3	2	2	3	2	2	3	2	3	2	3	3	3	3	3	3	3	4	3	3	3	4	5	5	2	2	2	2	2	2	5	4	3	1
507	171秒	26	1	1	4	4	1	1	4	2	2	3	2	2	2	2	2	2	2	2	2	2	2	3	2	2	2	2	2	2	2	2	2	2	2	2	2	2	2	2	2	2	2	2	3	2	3	2	1
29	171秒	37	1	1	5	3	1	1	4	2	2	4	4	3	4	4	2	4	4	4	4	4	4	4	4	4	3	3	3	3	3	3	2	3	3	3	3	3	3	2	3	3	4	3	1	5	2	2	1
491	170秒	32	1	1	4	6	2	3	2	2	2	4	1	1	1	1	1	1	2	1	1	1	1	1	1	1	1	3	3	3	3	3	3	3	2	2	4	3	2	1	1	1	1	3	1	2	4	3	3
154	169秒	23	1	1	4	3	1	1	4	1	1	1	1	1	1	1	1	1	1	1	1	1	1	1	1	1	1	2	2	2	2	2	2	2	2	2	4	4	4	2	2	2	1	3	4	2	3	3	2
339	169秒	24	4	1	5	1	1	1	4	5	5	1	1	1	1	1	1	1	1	1	1	5	1	1	1	1	1	1	1	1	1	5	5	5	5	5	5	5	5	5	5	5	5	5	5	1	5	5	1
445	169秒	26	1	2	3	5	1	1	4	1	1	1	1	1	1	1	1	1	1	1	1	1	1	1	1	1	1	4	4	4	5	3	3	4	3	3	5	5	5	4	4	3	3	3	5	2	4	3	3
534	169秒	31	1	1	4	6	3	2	1	2	2	2	1	1	2	2	1	2	2	2	2	2	2	1	1	1	1	3	3	2	2	2	2	2	1	1	2	5	2	1	1	1	1	1	4	4	3	2	1
522	168秒	47	1	1	4	3	2	2	1	2	1	2	3	3	3	3	3	3	4	3	3	3	3	3	3	3	3	3	3	3	3	3	3	1	1	1	3	2	3	2	3	3	3	3	4	3	3	3	3
37	167秒	31	1	1	4	4	1	1	4	1	1	2	1	1	1	1	1	1	1	1	1	1	1	1	1	1	1	1	5	5	5	5	5	5	5	5	5	5	5	3	2	2	1	1	3	6	2	3	3
15	1671秒	39	1	2	2	6	2	2	1	2	2	3	3	5	4	4	5	4	4	4	5	5	1	4	3	3	4	1	1	1	1	1	1	4	1	1	1	1	1	1	1	1	3	3	4	1	5	3	3
42	166秒	39	1	1	4	3	2	2	1	2	1	2	1	1	1	1	1	1	1	1	1	1	1	1	1	1	1	1	1	3	3	3	3	3	3	2	2	3	2	2	2	2	2	2	3	2	3	3	2
469	164秒	39	1	1	4	6	3	4	2	3	2	1	1	1	1	1	1	1	1	1	1	1	1	1	1	1	1	3	3	3	3	3	3	3	3	3	3	3	3	3	3	3	3	3	3	3	3	3	2
502	164秒	20	1	1	4	9	1	1	4	5	5	1	2	2	2	2	2	2	2	2	2	2	2	2	2	1	1	3	3	3	3	3	3	3	3	3	3	3	3	3	3	3	3	3	3	1	5	3	3
594	164秒	28	1	1	4	4	1	1	4	2	2	4	1	1	1	1	1	3	1	1	1	1	1	1	1	1	1	3	3	3	3	3	3	3	4	4	2	5	5	4	4	5	1	3	1	4	3	3	3
850	164秒	34	1	1	4	3	3	3	2	2	2	2	1	1	1	1	1	1	1	2	1	2	1	1	1	1	1	4	4	4	4	4	4	1	4	4	2	3	2	1	1	1	1	1	3	3	3	3	1
713	163秒	28	1	1	4	3	2	4	2	3	3	4	1	2	1	1	1	3	2	1	2	3	1	2	1	1	1	1	1	5	3	3	3	3	3	3	3	4	4	3	3	1	1	2	1	1	1	1	1
953	1630秒	38	1	1	4	6	2	2	1	2	2	3	2	1	2	4	5	4	4	4	4	4	4	4	4	4	4	4	4	4	4	4	4	3	4	4	4	4	4	4	4	4	3	3	2	2	3	2	2
303	162秒	28	1	1	4	6	2	2	1	2	2	3	2	1	3	3	3	3	4	4	4	3	3	3	3	3	3	3	3	3	3	3	3	3	3	3	3	3	4	2	2	2	1	4	3	2	3	2	1
104	1619秒	27	1	1	5	6	1	1	4	2	2	2	2	1	1	2	1	2	2	2	2	2	1	2	1	2	3	3	2	2	3	3	3	2	2	2	3	2	3	3	2	2	2	3	4	3	3	3	3
269	160秒	25	1	2	1	1	2	2	1	2	2	4	1	1	1	1	3	3	1	3	3	3	4	1	1	1	1	1	1	1	1	1	1	1	1	1	1	1	1	1	2	2	1	4	1	1	3	1	1
93	159秒	40	1	1	4	9	1	1	4	5	5	2	1	1	1	1	1	1	1	1	1	1	1	1	1	1	1	5	5	5	5	5	5	5	5	5	5	5	5	5	5	5	1	1	5	6	1	1	3
193	159秒	33	1	2	2	6	3	2	1	3	2	1	1	1	1	1	1	1	1	1	2	2	1	1	1	4	1	1	2	1	1	1	1	1	2	1	1	1	2	2	1	1	5	5	5	1	4	4	1
65	158秒	32	1	1	5	6	2	3	2	2	2	3	2	2	2	2	2	4	4	4	2	2	2	4	2	2	2	2	2	2	2	2	2	2	2	2	2	2	2	2	2	2	2	2	2	2	2	2	1
94	158秒	35	1	1	3	8	1	1	4	2	2	2	2	2	3	4	3	3	2	2	2	3	2	4	4	4	3	2	4	2	2	3	3	3	2	4	2	2	5	1	4	2	2	4	1	2	2	4	1
118	158秒	27	1	1	4	6	1	1	4	2	1	2	1	1	4	3	3	3	3	3	3	3	2	2	2	2	3	3	3	3	3	3	3	3	3	3	3	4	4	2	2	2	2	3	3	2	3	3	3
508	158秒	30	1	2	2	2	3	2	2	2	2	2	2	2	3	3	2	4	4	2	2	2	2	2	3	2	4	2	2	2	2	2	2	2	2	2	2	3	2	2	2	2	2	2	2	1	3	2	2
832	157秒	48	1	2	1	2	3	4	1	2	1	1	2	2	2	2	2	2	2	2	2	2	2	2	2	2	2	2	2	2	2	2	2	2	2	2	2	2	2	2	2	2	3	3	2	1	3	3	3
952	1575秒	30	1	1	3	6	2	2	1	2	2	4	1	1	1	1	1	4	4	5	4	4	5	4	5	5	5	4	4	3	3	2	2	3	3	1	1	1	1	1	1	1	1	2	1	1	3	2	1
9	1574秒	30	2	2	1	9	3	4	3	3	3	3	4	2	3	4	2	4	4	4	4	4	5	5	2	2	2	4	4	4	4	2	4	2	4	4	2	1	2	2	2	2	2	2	2	1	3	3	3
774	1573秒	40	1	1	4	6	3	4	1	3	2	3	2	2	3	3	2	4	4	5	4	2	4	4	5	4	5	2	4	3	3	2	3	2	2	2	3	4	4	1	2	2	1	2	2	6	2	2	3
141	156秒	30	2	2	3	1	2	2	1	3	3	1	1	1	1	2	1	1	1	1	1	1	1	1	1	1	1	1	1	1	1	1	1	1	1	1	1	1	1	1	1	1	1	1	1	1	1	1	1
373	156秒	37	1	1	4	3	2	3	2	1	1	2	2	2	1	1	1	1	2	4	5	5	1	1	1	3	1	3	1	1	2	1	3	1	4	1	3	5	5	1	1	1	1	3	5	2	3	2	2
440	156秒	33	1	1	5	6	2	2	1	2	2	3	1	1	1	1	1	2	4	3	1	2	2	1	1	1	1	1	1	1	1	1	1	1	1	1	1	2	3	1	1	1	2	5	2	3	2	2	3
752	156秒	35	1	1	4	3	1	1	4	4	2	4	1	1	1	1	1	1	1	1	1	1	1	1	1	1	1	4	5	2	5	5	5	1	1	2	2	1	2	1	1	1	1	1	2	4	1	1	1
7	1567秒	44	1	2	1	2	3	4	3	2	2	2	4	4	4	4	4	4	4	4	4	4	4	4	4	4	4	3	3	1	1	3	4	4	4	1	4	3	3	1	1	1	3	3	5	1	4	3	3
263	155秒	27	1	1	4	4	1	1	4	2	2	3	1	1	1	2	1	2	1	2	2	2	2	2	2	2	2	2	2	2	1	2	2	2	2	2	2	3	2	2	2	2	2	2	3	3	3	2	1
721	155秒	42	1	1	4	3	2	2	1	1	3	4	1	1	1	1	1	1	1	1	1	1	1	1	1	1	1	1	1	1	1	2	1	1	1	1	1	1	1	1	1	1	1	1	1	1	1	1	1
4	155秒	32	1	1	4	4	2	2	1	2	2	3	1	1	1	1	2	1	1	1	1	2	2	2	2	2	2	4	4	2	3	2	2	3	2	2	2	2	2	2	2	2	1	1	2	4	3	2	1
404	153秒	40	1	1	5	5	2	3	2	2	2	2	2	2	2	2	2	2	2	2	2	3	2	2	2	2	2	3	3	3	3	3	3	3	3	3	3	4	2	3	3	3	3	3	3	4	3	3	3
221	1536秒	38	1	1	4	6	3	2	1	3	3	3	2	2	2	2	2	4	2	2	4	2	2	2	2	4	2	2	2	1	2	2	2	2	2	1	1	2	2	1	1	1	2	2	3	3	3	1	3
326	152秒	33	1	1	4	5	2	3	2	2	2	1	1	1	1	1	1	1	1	1	1	1	1	1	1	1	1	1	1	1	1	1	1	1	1	1	1	1	1	1	1	1	1	1	1	2	1	1	1
452	152秒	31	1	2	2	1	3	4	1	2	2	1	1	1	1	1	1	1	1	1	1	1	1	1	1	1	1	3	3	3	3	4	3	2	2	2	3	4	4	3	3	2	3	3	5	1	4	3	2
719	152秒	33	1	2	4	3	2	3	2	4	2	4	1	1	1	1	1	1	1	1	1	1	1	1	1	1	1	1	1	1	1	1	1	1	1	1	1	1	1	1	1	1	1	1	1	2	1	1	1
38	152秒	31	1	1	4	4	2	2	1	2	2	3	1	1	2	2	3	3	3	1	1	4	2	4	2	2	2	4	4	2	2	4	4	2	4	2	4	4	4	2	2	2	1	1	2	5	2	2	1
129	150秒	34	1	1	5	3	3	2	1	2	3	3	1	1	2	2	1	1	1	2	1	1	1	2	1	2	4	2	2	2	2	2	2	1	1	1	1	5	5	1	1	1	1	1	1	5	3	3	3
166	149秒	31	1	1	5	5	1	1	4	2	2	1	1	1	1	1	1	1	1	1	1	1	1	1	1	1	3	4	4	3	4	3	3	3	3	2	3	3	4	1	2	2	3	3	3	2	4	3	3
513	1495秒	38	1	1	5	5	3	4	1	2	2	1	2	3	4	3	2	3	2	1	2	4	3	2	2	2	4	3	2	1	1	1	4	3	3	2	2	4	2	1	2	1	3	3	5	2	3	3	2
13	1484秒	40	1	1	3	4	3	2	1	2	2	1	1	1	1	1	1	1	1	1	1	5	5	5	1	5	5	1	5	5	5	5	1	1	1	1	1	5	1	1	1	1	1	1	3	5	3	1	2
382	14799秒	35	1	1	4	5	2	3	2	2	2	3	1	1	2	2	2	4	3	3	1	4	2	2	2	2	4	2	4	3	3	2	2	3	2	1	3	3	3	1	1	1	4	3	2	2	3	3	3
110	146秒	34	1	1	4	1	3	4	1	2	2	1	1	1	1	1	1	3	3	3	3	2	2	2	2	2	2	3	3	3	3	3	3	2	2	2	2	1	2	2	2	2	2	4	5	5	2	2	3
104	146秒	48	2	2	1	2	1	1	4	5	5	1	1	1	1	1	1	1	1	1	1	1	1	1	1	1	1	5	5	5	5	5	5	5	5	5	5	5	5	5	5	5	5	5	5	1	5	5	3
97	1451秒	38	1	1	5	9	3	3	2	3	3	4	2	2	3	3	1	3	3	2	2	2	2	2	2	2	2	2	2	2	2	2	2	2	2	2	2	2	2	2	2	2	3	3	1	3	2	2	1
179	144秒	29	1	1	4	4	2	3	2	5	1	1	1	1	1	1	1	1	1	1	1	1	1	1	1	1	1	1	1	1	1	1	1	1	1	1	1	1	1	1	1	1	2	3	5	3	3	2	1
477	144秒	25	1	2	3	6	1	1	4	1	1	2	2	2	2	2	2	1	3	2	2	3	3	5	4	5	4	3	4	4	3	3	4	4	3	3	4	5	3	5	5	5	2	2	2	2	3	3	3
6	144秒	42	1	1	5	5	3	2	1	2	2	2	3	3	3	3	3	3	3	1	3	3	1	1	1	3	3	3	3	3	3	3	3	1	1	1	3	3	3	1	1	1	3	3	3	6	3	3	3
107	144秒	34	1	1	4	9	2	3	2	2	2	2	2	2	2	2	2	2	2	2	2	2	2	2	2	2	2	2	2	2	2	2	2	2	2	2	2	2	3	2	2	2	2	3	2	6	2	2	1
41	143秒	38	1	1	4	4	3	4	2	1	2	1	1	1	1	1	1	1	1	1	1	1	1	1	1	1	1	4	4	4	4	4	4	4	4	2	4	4	4	2	2	2	1	2	5	4	4	4	3
770	142秒	29	1	1	4	5	2	2	1	2	2	3	2	2	2	2	2	2	2	2	2	2	2	2	2	2	2	2	2	2	2	2	2	2	2	2	2	2	2	2	2	2	2	2	2	3	3	2	3
679	1409秒	35	1	1	4	3	2	3	2	2	2	4	2	1	2	2	3	4	2	2	2	4	2	2	2	2	4	4	3	2	4	2	2	3	2	2	2	5	4	3	2	2	2	2	2	2	3	3	2
107	137秒	34	1	1	5	5	3	2	1	2	2	1	2	2	2	2	4	2	4	4	4	4	4	2	4	5	5	4	3	3	3	3	2	2	4	2	4	5	5	2	2	2	3	3	5	5	3	2	1
601	137秒	28	1	2	3	7	1	1	4	2	2	4	1	1	1	1	1	1	1	1	1	1	1	1	1	1	1	1	1	1	1	1	1	1	1	1	1	1	1	1	1	1	3	3	5	6	2	3	3
14	1370秒	45	1	2	1	2	3	2	1	2	2	2	1	1	2	4	2	2	2	4	2	1	1	5	1	2	2	1	1	2	2	3	1	3	2	5	4	5	5	4	3	5	4	2	2	1	2	4	3
204	135秒	31	1	1	3	3	2	2	1	3	3	4	1	1	1	4	1	1	1	1	1	1	1	1	1	1	1	1	1	1	1	2	1	1	1	1	1	1	1	1	1	1	1	1	1	1	1	1	1
122	1352秒	45	1	2	1	2	4	3	2	3	3	4	1	1	2	3	3	4	1	4	2	5	4	2	4	4	4	3	1	1	2	1	3	2	4	1	2	2	2	1	1	2	3	3	2	1	5	3	3
857	134秒	30	1	1	4	4	1	1	4	5	5	1	3	3	3	3	3	3	3	3	3	3	3	3	3	3	3	3	3	3	3	3	3	3	3	3	3	3	3	3	3	3	4	4	3	5	4	4	3
278	133秒	36	1	1	5	3	3	4	1	3	4	3	5	5	5	5	5	5	5	5	5	5	5	5	5	5	5	5	5	5	5	5	5	5	5	5	1	1	1	1	1	1	1	1	3	6	1	1	2
61	132秒	36	1	1	4	3	2	2	2	3	3	3	1	1	1	1	1	1	1	1	1	2	2	1	2	2	2	2	2	2	3	2	3	3	2	2	2	2	2	2	2	2	2	2	1	3	4	2	3
268	132秒	35	1	1	2	1	2	3	2	2	2	1	3	3	2	2	1	1	4	1	1	2	1	1	1	2	2	2	3	2	4	2	1	1	2	2	2	3	4	2	2	2	1	3	3	1	2	1	3
15	131秒	34	1	1	2	3	3	2	1	2	3	2	1	2	2	2	2	2	2	2	2	3	3	3	3	2	3	3	3	3	3	3	3	3	3	3	3	3	3	3	3	2	3	3	3	2	3	3	2
1	130秒	32	1	1	5	5	3	2	1	2	2	2	2	4	4	4	4	4	4	4	4	4	4	4	4	4	4	2	2	2	2	3	2	2	2	2	4	4	4	2	2	2	2	3	5	5	2	2	1
710	1300秒	44	2	2	1	2	3	2	1	3	2	2	2	2	3	2	2	4	4	3	3	2	4	5	4	3	3	4	3	3	3	1	4	4	2	1	3	1	1	2	3	1	3	2	4	1	3	3	3
277	129秒	25	1	1	4	4	1	1	4	1	1	1	1	1	1	1	1	1	1	1	1	1	1	1	1	1	1	3	4	3	4	3	4	3	2	3	3	4	2	3	3	1	3	3	2	2	2	2	1
827	1291秒	43	1	1	1	1	3	4	2	2	2	1	1	1	2	3	4	4	4	4	2	4	4	2	4	5	4	3	3	2	3	3	3	3	3	2	4	4	4	1	2	2	3	3	5	1	3	2	2
954	1291秒	39	1	1	3	6	3	2	1	2	2	1	1	1	1	1	1	1	2	2	2	1	2	2	1	3	5	4	4	4	4	4	4	4	4	2	4	4	4	1	1	1	1	1	5	1	4	1	3
33	1286秒	32	1	1	2	1	3	4	1	2	2	2	2	2	2	2	3	3	4	4	2	4	4	1	2	4	4	4	4	2	4	2	4	2	2	2	4	5	4	1	2	1	1	5	5	5	3	3	3
897	126秒	25	1	1	4	6	1	1	4	2	2	4	2	2	2	2	2	2	2	2	2	2	2	2	2	2	3	2	2	2	2	3	2	3	2	2	2	2	2	2	2	2	1	1	3	6	2	2	1
6	1264秒	43	1	2	2	2	3	4	3	2	2	2	3	3	3	3	3	3	4	4	4	1	4	4	4	4	4	3	3	3	3	3	3	3	4	4	3	4	2	1	2	2	1	1	4	1	3	2	2
113	125秒	25	1	1	4	3	3	2	1	4	1	4	1	3	1	2	4	3	2	2	1	1	3	3	3	4	2	2	2	2	1	1	1	1	1	1	1	2	2	2	5	2	5	1	4	6	1	2	1
341	125秒	23	1	1	4	9	1	1	4	2	2	2	2	1	3	4	2	2	2	2	2	2	2	2	2	2	2	2	2	2	3	1	1	1	1	1	1	1	1	1	1	1	1	1	1	1	1	1	1
388	123秒	36	1	1	4	3	2	3	2	1	1	1	1	1	1	1	1	1	5	5	5	5	5	5	5	5	5	5	5	5	5	5	5	5	1	5	5	5	5	1	1	1	1	3	5	2	3	2	1
472	1231秒	36	1	1	4	4	2	2	1	2	1	4	1	1	1	2	1	2	2	2	1	2	2	1	1	1	4	3	4	4	4	3	4	3	2	2	4	3	1	1	1	1	2	3	3	2	3	4	3
685	122秒	28	1	1	4	6	1	1	4	2	2	2	1	1	1	1	1	1	1	1	1	1	1	1	1	1	1	1	1	1	1	1	1	1	1	1	1	1	1	1	1	1	1	1	3	1	3	1	1
219	120秒	29	2	1	4	7	1	1	4	2	2	3	2	2	2	2	2	2	2	2	2	2	2	2	2	2	2	2	2	2	2	2	2	2	2	2	2	2	2	2	2	2	1	1	2	2	3	2	2
805	1185秒	35	1	1	3	4	2	3	2	2	2	2	1	1	1	1	1	2	2	1	1	1	2	1	2	1	3	5	4	4	4	3	3	4	2	2	4	4	4	1	1	1	1	2	1	3	3	3	3
152	117秒	30	1	2	4	3	1	1	4	2	2	3	1	1	2	2	2	2	2	2	2	1	2	2	2	1	1	1	1	2	2	2	2	2	2	2	2	2	2	2	2	2	2	2	2	2	1	1	3
209	117秒	30	2	1	4	3	1	1	4	2	2	4	2	2	2	2	2	2	2	2	2	2	2	2	2	2	2	2	2	2	2	2	2	2	2	2	2	2	2	2	2	2	2	2	2	2	2	2	1
33	116秒	34	1	1	4	9	3	2	1	1	1	1	1	1	1	1	1	1	1	1	1	1	1	1	1	1	1	1	4	4	4	4	4	2	2	2	4	5	5	2	2	2	1	1	5	2	4	1	3
18	1150秒	48	1	1	2	9	3	4	2	3	2	4	1	1	1	1	1	1	1	1	1	1	1	1	1	1	1	1	1	1	1	1	1	1	1	1	1	1	1	1	1	1	1	1	2	1	1	1	1
429	113秒	26	1	1	5	5	1	1	4	3	3	3	3	4	4	4	5	3	3	4	4	4	4	4	4	4	4	4	4	4	4	2	1	1	1	1	1	1	1	1	1	1	1	1	1	3	2	2	3
49	113秒	31	1	2	4	4	2	2	1	3	2	3	2	2	2	2	2	2	2	2	2	2	2	2	2	2	2	2	2	2	2	2	2	2	2	2	2	2	2	2	2	2	2	2	2	5	3	3	1
321	111秒	32	1	2	2	3	2	2	2	3	3	2	3	3	3	2	2	2	1	2	2	3	3	3	3	3	3	3	3	1	3	3	3	4	2	3	4	3	3	3	2	3	3	3	2	3	3	3	2
620	111秒	29	1	2	1	1	1	1	4	2	2	4	1	4	5	5	5	5	5	4	3	4	3	3	2	4	1	1	1	1	2	1	1	1	4	4	5	2	2	2	2	2	3	4	5	1	5	5	1
662	110秒	29	2	1	4	4	2	2	1	2	2	2	1	1	1	1	1	1	1	1	1	1	1	1	1	1	1	1	1	1	1	1	1	1	1	1	1	1	1	1	1	1	1	1	1	5	1	1	1
34	1104秒	42	1	1	1	9	3	2	1	2	2	4	5	5	1	1	2	4	5	5	1	2	4	2	4	1	1	4	3	2	3	3	4	4	4	1	5	2	4	2	4	1	3	4	5	1	5	3	2
765	1095秒	31	1	1	4	4	2	2	1	3	2	4	1	1	1	2	4	3	2	2	2	2	2	1	1	1	2	2	2	2	2	1	1	1	1	1	1	2	4	1	1	1	2	2	1	4	3	3	1
306	108秒	25	1	1	3	1	1	1	4	2	2	4	2	2	4	4	3	5	3	1	1	3	1	1	2	1	1	4	2	5	1	2	4	2	1	2	1	2	3	2	1	3	2	5	2	2	2	2	2
784	1087秒	30	1	1	3	9	3	3	2	2	2	2	2	2	2	2	2	2	4	4	4	2	4	4	4	4	4	4	4	4	4	4	4	4	4	4	2	3	4	2	4	4	1	3	3	1	3	3	2
466	1073秒	41	1	1	4	5	2	2	1	2	1	2	2	2	1	4	4	1	2	4	4	2	4	2	4	4	4	4	3	3	3	3	2	2	2	2	3	4	2	2	1	1	3	3	5	2	4	2	3
718	1072秒	26	1	1	2	7	3	4	2	1	1	3	1	1	1	3	5	3	5	4	4	1	1	1	2	1	1	3	3	3	3	3	3	1	2	1	2	1	1	4	3	4	4	3	5	1	4	4	3
838	106秒	30	1	1	4	5	3	4	1	1	2	1	1	1	1	1	2	1	1	1	1	1	1	1	1	1	1	1	1	1	1	1	1	1	1	1	1	1	1	1	1	1	1	1	1	1	1	1	1
701	104秒	35	1	1	4	3	2	3	2	1	1	1	1	1	1	1	1	1	5	5	5	5	5	5	5	5	1	5	5	5	5	5	5	5	5	5	5	5	5	1	1	1	2	3	5	2	3	2	2
8	1045秒	32	1	1	1	2	3	4	1	2	2	1	1	1	1	1	1	3	4	4	4	4	4	4	2	2	4	3	3	3	2	2	2	2	3	2	2	2	2	1	1	1	1	2	5	2	4	2	2
62	1042秒	33	1	1	3	4	3	3	2	2	2	1	1	1	1	1	1	5	1	1	1	5	4	1	1	1	2	3	3	3	3	3	3	2	2	2	1	2	2	1	1	2	2	3	4	1	3	4	3
673	1041秒	28	1	1	3	4	1	1	4	5	5	1	1	1	1	1	1	1	1	1	1	1	1	1	1	1	1	5	5	5	5	5	5	5	5	5	5	5	5	5	5	5	3	4	5	1	5	4	2
11	1040秒	36	1	1	4	9	3	2	1	2	3	3	2	2	1	3	3	2	2	2	2	3	1	1	2	3	4	3	3	2	3	2	2	2	2	1	1	4	1	3	2	2	2	2	2	5	3	3	3
766	1033秒	39	1	2	1	1	3	4	2	3	2	3	3	2	2	4	3	4	4	3	2	4	2	3	2	3	4	3	2	2	3	2	3	3	3	1	2	2	2	1	1	3	1	1	4	1	3	4	3
686	1032秒	47	4	1	3	4	1	1	4	2	1	1	1	1	1	1	1	1	1	1	1	1	1	1	1	3	3	3	3	3	3	3	3	2	2	2	3	2	2	3	3	3	3	3	4	2	3	3	3
58	1030秒	39	1	1	3	1	3	4	2	2	2	1	1	1	1	1	1	1	4	4	4	4	4	1	4	4	4	4	4	4	4	4	4	4	4	2	4	4	4	2	4	1	1	1	5	1	4	3	3
4	1010秒	43	1	2	1	2	3	2	1	2	2	1	1	1	3	3	3	5	5	3	3	4	4	3	3	3	4	3	3	3	2	2	4	4	4	1	2	4	3	2	1	1	2	2	3	1	3	2	3
270	100秒	36	1	1	3	4	2	2	1	2	1	3	3	4	3	3	2	2	2	2	2	3	2	2	3	3	3	3	3	2	3	2	3	2	1	3	3	2	2	3	2	3	3	4	4	2	2	2	2
386	1002秒	38	2	2	1	2	3	3	2	2	3	4	3	1	2	3	2	2	2	2	2	4	4	2	4	2	2	2	2	2	2	1	2	2	2	2	2	2	2	2	2	1	2	2	2	1	3	3	1
[truncated: 13 more columns]
